# Supplementary material for: Finding Evidence for Local Transmission of Contagious Disease in Molecular Epidemiological Datasets
Source: PLoS One. 2013 Jul 26;8(7):e69875. doi: 10.1371/journal.pone.0069875 (PMC3724731; doi:10.1371/journal.pone.0069875)
Supplement: Simulated Dataset S1 — Example simulated dataset, used to generate figure 4 . (TXT) [file pone.0069875.s007.txt]

"ID" "time" "x" "y" "gen1" "gen2" "gen3" "gen4" "gen5" "gen6" "gen7" "gen8" "infector"
"1" 48.7459025345743 1.57503462396562 15.6240743817762 1 0 1 0 0 0 0 1 -1
"2" 37.7065249020234 76.4292502542958 64.725106372498 0 0 1 0 0 1 1 1 -1
"3" 16.8999060988426 58.9837305946276 51.286733825691 1 1 1 1 0 1 0 1 -1
"4" 67.5975058227777 28.7160486215726 37.3517509084195 0 0 0 0 1 0 1 1 -1
"5" 72.677128855139 98.4945715870708 63.5527297155932 1 1 0 1 0 1 1 0 -1
"6" 24.2079135263339 35.6707791564986 98.2574050314724 1 0 1 1 0 0 1 0 -1
"7" 63.9784772181883 35.7386256102473 22.1404146635905 0 0 0 0 1 0 0 0 -1
"8" 45.7902383990586 59.685268974863 6.44116208422929 1 0 1 1 1 0 0 1 -1
"9" 7.94696717057377 27.1727584768087 21.6282992856577 0 1 1 0 0 0 0 1 -1
"10" 93.137441505678 2.25177016109228 74.0728760836646 1 1 1 1 0 0 1 0 -1
"11" 26.6990198753774 73.1673167319968 23.6502591986209 0 0 0 0 0 1 0 1 -1
"12" 51.6509545966983 66.2989339325577 52.7012571226805 0 0 0 1 1 0 1 1 -1
"13" 19.0133233321831 75.8481174474582 20.1764543540776 1 0 0 1 1 0 1 1 -1
"14" 63.0047284765169 6.36415528133512 14.8102023405954 1 1 0 0 0 0 1 0 -1
"15" 93.4009168995544 60.7004460180178 1.41474057454616 0 1 0 1 0 0 0 1 -1
"16" 73.4213398303837 53.6012001568452 97.5682669086382 0 1 0 0 1 0 0 1 -1
"17" 18.3043978177011 40.0848757941276 38.4566682623699 1 1 1 0 1 1 0 1 -1
"18" 57.895414554514 73.150739679113 24.838601751253 0 1 0 1 1 0 0 0 -1
"19" 84.6590436063707 5.30519464518875 15.2515129419044 1 1 1 1 1 0 0 1 -1
"20" 4.62140417657793 14.8067483911291 13.5489139007404 1 1 0 1 1 0 0 0 -1
"21" 15.6634753104299 89.2821216024458 50.5110636353493 0 1 0 1 1 0 1 0 -1
"22" 50.2853451762348 93.2143334997818 32.5135484803468 0 1 0 1 0 0 1 1 -1
"23" 99.3660033447668 70.2661686344072 68.3134625200182 0 0 0 1 0 1 1 0 -1
"24" 15.1996218599379 34.5090721035376 92.707394505851 1 0 1 1 1 0 1 1 -1
"25" 56.896701012738 90.08381573949 96.2726389756426 0 0 0 1 1 1 0 0 -1
"26" 18.5687693068758 36.7638178868219 66.8462070869282 0 1 1 0 0 0 0 1 -1
"27" 52.9094205936417 95.4784790752456 58.6840755771846 1 1 1 1 0 1 0 0 -1
"28" 24.1570903221145 39.7977367276326 80.4888261249289 1 1 1 1 0 0 1 0 -1
"29" 61.3543340237811 50.888176378794 36.487746774219 1 1 1 0 1 1 0 0 -1
"30" 12.2204736107960 91.7786532314494 28.1149032292888 0 1 0 1 0 0 0 1 -1
"31" 21.2867758702487 73.5230660298839 36.4216505084187 0 1 0 1 1 1 0 1 -1
"32" 93.05640689563 11.5119538269937 77.2704272298142 0 0 1 0 1 1 0 0 -1
"33" 23.8903502002358 75.381735805422 34.2503865947947 1 1 0 0 1 1 1 1 -1
"34" 2.43425867520273 45.5387596040964 55.5112717673182 1 1 0 0 1 0 0 0 -1
"35" 62.4682270223275 8.4407758899033 7.08274031057954 1 1 0 1 1 1 1 0 -1
"36" 90.7077974639833 92.8020443301648 31.0847779503092 0 0 1 0 0 0 1 0 -1
"37" 51.7408117419109 56.6493465797976 46.0407490376383 1 1 1 0 0 0 0 1 -1
"38" 98.5385212814435 47.1757916966453 98.249655799009 1 0 0 1 1 0 0 1 -1
"39" 48.7545407610014 14.7670945152640 57.3438412044197 1 0 1 1 0 1 1 0 -1
"40" 94.233789271675 13.1593762896955 12.7287968294695 0 1 0 1 0 0 1 0 -1
"41" 71.0665482329205 5.58078351896256 0.401026499457657 1 1 0 1 1 1 1 1 -1
"42" 44.4563065655529 83.539049513638 97.8324831463397 1 0 1 0 1 1 0 0 -1
"43" 55.7080720551312 84.8654891364276 51.6667951131240 0 0 0 0 1 1 1 0 -1
"44" 29.3896180111915 40.195816452615 89.5399622851983 1 1 1 1 0 0 1 0 -1
"45" 49.3643672671169 93.3987679192796 46.5818126220256 1 1 0 0 1 1 0 1 -1
"46" 51.2486722087488 81.6278390353546 43.9959811978042 0 0 0 1 0 1 0 1 -1
"47" 94.083783449605 34.5673721050844 78.2857917482033 0 0 1 0 0 0 1 0 -1
"48" 2.89552919566631 94.5526871830225 81.8671082612127 0 0 1 0 1 1 1 1 -1
"49" 37.6597533002496 57.6895873295143 75.7940147304907 0 1 0 1 0 1 1 1 -1
"50" 96.0345968836918 9.03561189770699 73.0354936094955 0 1 1 1 0 1 0 1 -1
"51" 99.7281755320728 19.3925834959373 77.0100431749597 1 0 0 0 1 1 0 1 -1
"52" 32.0981042925268 37.4794804258272 4.33710757642984 1 0 0 1 1 0 1 1 -1
"53" 53.367428178899 86.7814288241789 43.6871822457761 0 0 1 0 0 1 1 1 -1
"54" 15.3278225334361 26.6142859123647 13.3433966431767 1 1 1 1 0 1 0 1 -1
"55" 9.55589939840138 70.2661919407547 36.7002700688317 1 0 0 0 0 1 0 0 -1
"56" 33.1458375789225 8.57056400272995 35.3337374748662 0 1 0 1 1 1 0 1 -1
"57" 4.56905870232731 27.0228294190019 19.3601119099185 1 0 0 1 1 0 1 1 -1
"58" 18.2773839682341 77.5602964917198 32.4206571793184 0 1 0 1 0 1 0 1 -1
"59" 65.114489919506 66.4141482906416 19.3429183913395 0 0 0 0 1 0 0 1 -1
"60" 41.9163680402562 99.6981295291334 24.1741283098236 0 0 1 1 1 0 1 1 -1
"61" 88.537782477215 71.2032425915822 44.828692288138 1 1 1 1 0 1 0 1 -1
"62" 5.8368120342493 98.9189154468477 4.00633621029556 1 1 0 0 1 1 1 0 -1
"63" 19.6763598825783 50.182156660594 93.5588268563151 1 0 1 1 0 1 0 1 -1
"64" 25.7932095322758 24.3900987552479 58.3113679196686 0 0 1 0 1 1 0 0 -1
"65" 24.7432288946584 7.57661927491426 13.5025982046500 0 0 1 0 0 0 1 1 -1
"66" 55.3389533888549 88.62707731314 45.4170401208103 1 0 1 1 1 1 1 0 -1
"67" 37.6636569853872 58.7511897087097 32.6180271338671 1 1 1 1 1 0 0 1 -1
"68" 47.4048464791849 45.7240704447031 65.2836861554533 0 0 0 0 1 0 1 0 -1
"69" 5.9450427768752 79.7293430194259 97.127461223863 0 0 1 1 0 0 1 0 -1
"70" 56.4555201446638 71.4086475782096 38.7258430244401 0 1 0 0 1 1 1 1 -1
"71" 4.11125945392996 48.1017951387912 85.354678449221 1 1 1 0 1 0 0 0 -1
"72" 45.5848016310483 17.5013424362987 92.1890177531168 1 0 1 1 1 0 0 0 -1
"73" 68.48266904708 3.9479297818616 53.0795443803072 0 1 0 1 1 0 0 1 -1
"74" 33.5261038737372 81.4799153944477 30.0230806460604 1 0 0 1 1 0 1 1 -1
"75" 61.5793790435418 63.0566014675424 6.38492333237082 0 0 1 0 0 0 1 1 -1
"76" 37.7811508253217 93.0095143383369 14.0909309731796 1 1 0 1 1 0 1 0 -1
"77" 51.5048081288114 75.6878148298711 13.0413877079263 0 0 0 0 0 0 1 0 -1
"78" 36.8123952299356 47.4614508217201 1.33232406806201 1 1 0 1 0 1 0 1 -1
"79" 18.3612121501938 95.5130114685744 84.592812648043 1 0 1 1 0 1 1 1 -1
"80" 40.1206780923530 28.46806764137 88.949135504663 0 0 1 1 0 1 0 0 -1
"81" 66.0999037558213 23.4433813951910 19.3723220378160 0 0 0 1 0 0 0 0 -1
"82" 19.5559651358053 96.448436100036 60.7451135991141 1 0 1 1 1 1 1 1 -1
"83" 77.7496272465214 69.8279779870063 54.5131857739761 0 0 0 1 0 0 0 1 -1
"84" 92.8435107925907 45.2777894912288 12.7894271165133 0 1 0 0 0 0 1 1 -1
"85" 34.2709537828341 80.7585519040003 58.6983866989613 0 1 0 0 0 1 0 1 -1
"86" 5.63276461325586 8.13193137291819 20.7076350925490 0 0 1 1 0 0 1 0 -1
"87" 35.292306705378 42.8290486102924 71.167068136856 0 1 0 0 0 1 1 0 -1
"88" 70.7214898429811 76.7011659219861 15.9410857129842 0 0 0 0 1 1 0 1 -1
"89" 76.1517294216901 26.7351848306134 43.2514540851116 1 1 0 0 1 0 1 0 -1
"90" 62.0681734755635 33.3393187727779 62.4801001045853 1 0 1 0 1 0 1 0 -1
"91" 2.63367642182857 24.5754776056856 82.3731558397412 1 1 0 0 0 0 1 1 -1
"92" 87.7046413486823 9.54546548891813 38.4018026292324 0 1 1 1 1 1 0 0 -1
"93" 40.1968724559993 94.984882348217 7.69272074103355 1 0 1 1 0 0 0 0 -1
"94" 41.1705817794427 76.4745341148227 41.4151118136942 0 1 0 0 1 1 1 0 -1
"95" 83.410491538234 8.98040744941682 45.2505849301815 0 1 1 0 1 1 1 0 -1
"96" 21.0708838189021 82.0757439127192 47.2340204752982 1 1 0 1 0 0 0 0 -1
"97" 19.9347196612507 30.2413363475353 75.5344128003344 1 1 1 0 0 0 0 0 -1
"98" 59.595052478835 99.7226084582508 82.8707634471357 1 0 1 1 1 1 0 1 -1
"99" 85.7607902493328 8.40146157424897 92.0188412070274 1 0 0 0 0 1 1 0 -1
"100" 21.2786721764132 42.9192605195567 41.3193914340809 0 0 1 0 1 1 1 0 -1
"101" 17.0720880385488 0.861991057172418 21.8273440375924 0 0 0 1 0 0 0 0 -1
"102" 62.9004646558315 97.5925021106377 9.28998584859073 1 0 0 0 0 0 0 1 -1
"103" 42.2619783785194 25.6788393715397 8.5252983495593 0 0 0 1 1 0 1 0 -1
"104" 84.4976727850735 58.1614248920232 29.5502689899877 0 0 0 1 1 1 0 0 -1
"105" 14.7599385585636 47.6517209317535 38.1117900600657 0 1 0 0 0 1 0 1 -1
"106" 20.4600640572608 10.9094128943980 75.5815841956064 0 0 0 1 0 0 1 0 -1
"107" 94.6149137802422 11.8718016194180 38.5598077205941 0 0 1 1 0 0 1 0 -1
"108" 3.52116427384317 22.1060776850209 72.7681768592447 1 1 1 0 0 1 1 0 -1
"109" 7.21525000408292 15.6409698771313 17.5953606143594 0 0 1 1 1 1 0 0 -1
"110" 33.1287811510265 8.6436185054481 10.6202914379537 1 0 1 1 1 0 1 1 -1
"111" 83.1381647149101 73.535438394174 60.7594457454979 0 0 0 1 0 0 0 0 -1
"112" 2.50732814893126 78.6310823634267 40.4004011536017 1 0 0 1 1 1 1 0 -1
"113" 33.5091537097469 72.0805772813037 75.5060458788648 1 1 1 0 1 0 1 1 -1
"114" 52.3568626260385 88.2049503037706 61.3633417990059 0 0 1 1 0 0 0 1 -1
"115" 19.8994784848765 73.9050317555666 16.5827219607309 1 1 0 1 1 0 0 1 -1
"116" 62.8799183294177 21.1252288660035 81.9814121350646 0 0 0 0 1 1 0 1 -1
"117" 4.21402186620981 36.9128733174875 55.8489362010732 0 1 0 0 0 0 0 1 -1
"118" 16.5475889109075 61.565703782253 43.4599629836157 0 0 1 1 0 1 1 0 -1
"119" 58.5722267162055 86.5429954137653 0.500013399869204 0 0 1 0 0 1 0 1 -1
"120" 62.3842105967924 26.0628588031977 57.6584488153458 0 1 0 1 0 1 0 0 -1
"121" 55.9413856128231 98.2497897930443 2.96067974995822 1 1 0 1 0 0 0 0 -1
"122" 40.492248069495 75.100055988878 10.5269289342687 1 1 1 0 0 1 1 0 -1
"123" 12.7846356714144 91.412762994878 12.9824783653021 0 0 0 0 0 0 0 0 -1
"124" 18.2317966828123 63.3859820431098 30.8673374820501 1 1 1 1 0 0 0 0 -1
"125" 58.0160175915807 63.7670832220465 34.7222887910903 1 1 1 1 1 0 0 0 -1
"126" 34.1630897251889 86.575874965638 18.9476590836421 1 1 1 1 0 0 1 1 -1
"127" 91.9883822556585 12.242371449247 71.7727968236431 0 0 1 0 1 1 1 1 -1
"128" 0.814409647136927 67.5525054335594 95.5257791560143 1 1 0 1 1 0 0 1 -1
"129" 3.7993490928784 83.0333657329902 79.3934709625319 0 1 1 1 1 1 0 1 -1
"130" 84.772233851254 43.1308221770450 39.5118769258261 0 0 1 1 1 0 0 1 -1
"131" 35.1922572124749 35.6308431830257 74.562946613878 1 0 1 1 1 1 1 0 -1
"132" 12.477494077757 11.7602094309404 55.912535591051 1 1 1 0 1 0 1 1 -1
"133" 68.9956425689161 74.0477204788476 87.5019673258066 0 0 0 0 1 0 1 0 -1
"134" 44.9984278064221 68.669332144782 87.828191416338 1 1 0 0 1 1 0 1 -1
"135" 43.3699537767097 84.7344958223403 56.6296447068453 1 0 0 0 1 0 1 1 -1
"136" 0.756313232704997 34.8299064673483 45.346874720417 0 0 1 0 1 1 1 1 -1
"137" 17.5407673465088 32.9162616282701 35.0693459855393 0 1 0 1 0 1 0 0 -1
"138" 52.5826705852523 24.4521831162274 90.4341698158532 0 1 0 1 0 1 1 1 -1
"139" 50.1096754102036 12.5275698956102 97.7953179506585 0 1 1 0 1 0 0 0 -1
"140" 26.3550078961998 26.7982085701078 48.0697860009968 1 0 1 1 0 1 1 0 -1
"141" 5.19471566658467 32.5529678957537 38.2333445129916 0 1 1 0 0 1 1 0 -1
"142" 62.2122569475323 31.7621352616698 2.31753566768020 0 1 0 0 1 1 1 0 -1
"143" 22.7105216123164 97.948531061411 70.8069042069837 0 0 0 1 0 0 0 1 -1
"144" 62.3732280684635 7.78457464184612 60.4718155926093 1 1 1 1 0 0 0 0 -1
"145" 25.6313083460554 2.73034474812448 7.29168888647109 0 0 1 0 0 0 0 0 -1
"146" 56.292902934365 11.1101159593090 43.0482500232756 0 0 0 0 0 0 0 0 -1
"147" 55.5557822575793 11.3315650727600 95.748551771976 0 0 0 0 1 0 1 0 -1
"148" 69.4622291950509 39.1321821603924 98.0190723435953 0 0 1 1 0 1 0 0 -1
"149" 58.0394002143294 91.7522747768089 65.9508445067331 0 0 1 0 1 1 0 0 -1
"150" 33.0152589594945 46.8623238615692 65.6152025330812 1 0 1 0 1 1 1 1 -1
"151" 21.4061029022560 20.3185301506892 9.7421182319522 1 0 0 1 0 0 0 1 -1
"152" 27.8960431460291 71.8370313290507 80.2014381857589 1 0 0 0 0 1 1 1 -1
"153" 46.5081694303080 73.0738123180345 58.449131436646 1 0 1 1 0 0 0 1 -1
"154" 3.96734646055847 67.6379444776103 70.0783628737554 0 0 0 0 0 1 1 0 -1
"155" 91.930337692611 4.01834759395570 64.1856596339494 1 0 0 1 0 1 1 1 -1
"156" 6.81216309312731 19.0672434167936 2.2616756381467 1 1 1 1 1 1 1 0 -1
"157" 24.0061168093234 63.1303584668785 94.566994952038 0 0 1 0 1 1 1 1 -1
"158" 99.948975397274 26.9759097835049 32.3551504407078 0 1 0 1 0 0 1 0 -1
"159" 86.5516260964796 10.9620502917096 96.1697976803407 0 1 0 1 0 1 0 0 -1
"160" 28.4984075464308 78.8240278838202 34.9601281573996 0 1 0 0 1 1 0 0 -1
"161" 85.5045011499897 35.017059603706 39.9612561799586 1 0 1 1 1 1 0 1 -1
"162" 55.602957913652 75.9501935681328 98.0689700925723 1 1 0 1 1 1 1 1 -1
"163" 19.6547611150891 54.9877530895174 85.9989379299805 1 1 1 1 0 0 0 1 -1
"164" 96.5730434283614 19.8273463407531 66.4989820215851 0 1 0 1 1 1 1 0 -1
"165" 99.4536282261834 30.8706271694973 10.4691249551252 0 0 1 1 1 1 1 0 -1
"166" 52.7891975361854 62.0223792036995 74.5398528175429 1 0 1 1 0 1 1 0 -1
"167" 71.9912067055702 39.2414470203221 31.6678532864898 1 1 0 0 0 1 1 1 -1
"168" 39.9452193873003 57.5818940997124 12.6762331696227 0 0 1 0 1 0 1 1 -1
"169" 55.2783891558647 38.2519969018176 80.0338441738859 0 0 0 1 0 0 1 1 -1
"170" 96.9564152881503 3.57400714419782 98.8401364767924 1 1 0 1 0 0 1 0 -1
"171" 44.1026965389028 13.2151332451031 25.6817197194323 1 0 0 0 0 1 1 0 -1
"172" 90.792150539346 39.7603743476793 44.0904142335057 1 0 1 0 0 0 0 0 -1
"173" 57.4598834384233 22.2999532474205 20.7365799229592 0 1 0 1 1 1 1 1 -1
"174" 97.9845697525889 73.9260600414127 33.8248662417755 1 1 0 1 0 1 0 0 -1
"175" 99.5043839793652 64.8226985242218 28.2526137772948 1 1 1 1 1 0 1 0 -1
"176" 22.7933396119624 87.7662346698344 94.2203319631517 0 0 1 1 1 0 1 0 -1
"177" 99.4618939002976 66.3686372339725 70.1684283092618 0 0 0 1 1 0 0 1 -1
"178" 11.0862553585321 75.5578173557296 51.2596040032804 0 0 0 1 1 0 1 1 -1
"179" 82.3346110992134 55.527818039991 81.9810250075534 1 0 1 1 1 1 1 0 -1
"180" 55.2656030049548 32.5849979650229 58.5506972158328 1 0 1 1 1 1 0 0 -1
"181" 55.4244296625257 82.0030087372288 60.1190896471962 0 1 1 1 1 1 0 1 -1
"182" 35.457682935521 51.2904442613944 3.79762623924762 0 0 1 0 1 1 1 1 -1
"183" 65.7243286957964 10.0784456590191 42.4712084699422 1 0 0 1 1 0 0 0 -1
"184" 13.5789651889354 78.3160770544782 98.3899676473811 0 0 1 1 1 0 1 0 -1
"185" 91.9916488463059 2.01681323815137 86.4499327261 0 1 0 0 0 1 1 0 -1
"186" 5.10706955101341 90.469689737074 45.1004797127098 0 0 1 1 0 0 0 0 -1
"187" 78.1156348530203 78.4306916641071 94.4206838030368 0 1 1 0 0 0 0 1 -1
"188" 22.513664746657 10.2950665168464 8.4127170033753 1 0 1 1 0 1 0 1 -1
"189" 85.3496943367645 53.5383553244174 13.8737097615376 0 0 1 0 1 0 0 0 -1
"190" 2.33485153876245 90.7183875795454 32.1471463888884 1 0 1 1 0 1 0 1 -1
"191" 60.4960737982765 26.4067821437493 62.6227607717738 0 1 1 0 0 0 1 0 -1
"192" 26.2087923008949 58.0321850953624 66.9316781684756 1 0 0 1 0 1 1 0 -1
"193" 34.1751706553623 7.31730605475605 6.52026415336877 1 1 1 0 1 0 1 1 -1
"194" 48.5917726764455 42.2458566725254 93.269134266302 0 1 1 1 1 1 0 0 -1
"195" 45.0198982143775 42.1396279940382 11.1445520771667 0 0 1 1 1 1 0 0 -1
"196" 2.50493914354593 30.6177726946771 72.5198486354202 0 1 0 1 0 1 1 1 -1
"197" 65.1296841911972 70.238048559986 91.0751954652369 1 0 0 0 1 0 0 0 -1
"198" 31.8228627322242 69.3467582808807 88.2037651725113 1 0 0 1 1 0 0 1 -1
"199" 28.6682178964838 48.3086853055283 75.5912315798923 1 0 1 0 1 0 1 1 -1
"200" 75.612486852333 91.3460004376248 67.3931858502328 0 0 0 1 0 0 0 0 -1
"201" 91.0412504570559 84.7612952813506 54.4852395076305 0 0 1 1 0 0 1 1 -1
"202" 80.649378313683 76.7120864009485 49.2692154832184 0 1 0 0 0 0 0 1 -1
"203" 43.9163611270487 30.2702673245221 29.2533883824944 1 1 1 1 0 0 1 0 -1
"204" 39.7661020513624 56.1571979196742 85.5606798548251 1 1 1 1 1 1 1 1 -1
"205" 48.9393806550652 57.2342831874266 59.7638706909493 1 0 1 1 0 1 1 1 -1
"206" 73.7989806802943 70.062722847797 85.8405947452411 1 0 1 0 1 1 1 0 -1
"207" 6.3761732308194 92.1345943352208 73.2991784112528 1 1 0 0 1 0 1 0 -1
"208" 76.6920446185395 76.4842263190076 86.9517288170755 1 0 1 0 0 1 0 0 -1
"209" 49.2509529227391 85.9514164971188 78.9401806425303 1 0 0 0 1 0 1 0 -1
"210" 11.9818494888023 39.3414469435811 80.3483891068026 1 0 0 0 1 0 0 1 -1
"211" 94.5329710608348 42.3572161933407 37.4319154536352 0 1 0 0 1 1 0 1 -1
"212" 66.7127206223086 32.1779474848881 47.9447752470151 1 0 1 0 1 1 0 1 -1
"213" 72.1594445873052 25.8285419316962 16.1953011760488 1 1 0 1 0 0 0 1 -1
"214" 22.6357282372192 14.4357078708708 32.6816429849714 1 0 0 0 0 1 0 1 -1
"215" 36.4845155738294 75.9463418042287 58.0695977667347 0 1 0 0 0 1 0 0 -1
"216" 63.9523709891364 70.8664210746065 56.6984981764108 0 0 0 1 0 0 1 0 -1
"217" 81.873075873591 8.08092062361538 70.9186220075935 1 0 1 1 1 1 0 0 -1
"218" 39.3550795037299 51.013022614643 7.96875732485205 0 0 1 0 0 1 0 1 -1
"219" 20.6305989762768 43.4014895232394 27.3935380857438 0 0 0 0 0 1 1 1 -1
"220" 28.5454706987366 24.2433548439294 87.255925964564 0 1 0 0 1 1 0 0 -1
"221" 86.8478584336117 58.0748728010803 28.2935965573415 0 0 0 1 1 0 1 0 -1
"222" 39.3957867054269 70.5407500267029 28.5004055593163 1 0 0 0 0 0 1 1 -1
"223" 78.9420623797923 90.731666656211 88.1447832332924 0 1 1 0 1 1 1 0 -1
"224" 5.58462524786592 27.8382632648572 15.9421256976202 1 1 0 1 1 1 0 1 -1
"225" 0.473109469749033 74.6283809887245 82.7164605027065 1 0 0 1 0 1 0 0 -1
"226" 38.2752651115879 36.432007746771 58.4294154541567 0 0 0 0 1 0 0 0 -1
"227" 69.7652678471059 15.9731004154310 62.5974217662588 0 1 0 0 0 1 0 0 -1
"228" 97.0945345703512 39.1656307736412 42.2623396851122 1 0 1 0 0 0 1 1 -1
"229" 50.1608104910702 4.0185155114159 62.5300106126815 0 0 1 0 1 0 0 0 -1
"230" 89.880189509131 11.2490436993539 21.4986423961818 1 1 0 1 1 0 1 1 -1
"231" 49.0961552131921 88.9961269916967 7.50955825205892 1 1 1 0 1 1 1 1 -1
"232" 12.9678565543145 50.2863556612283 8.85861543938518 1 1 0 0 1 1 1 0 -1
"233" 50.7748903473839 80.0791048211977 74.8756768880412 0 1 0 1 0 1 0 0 -1
"234" 20.7384736277163 98.0122888227925 33.6936142295599 1 0 1 0 1 0 0 1 -1
"235" 18.7646034872159 36.4967421162874 82.2753750020638 1 0 1 1 1 1 1 1 -1
"236" 35.5908684199676 51.2572933221236 72.1497788559645 1 1 0 1 0 1 1 1 -1
"237" 87.5736379763111 75.8762576151639 93.8448957866058 1 1 0 1 1 0 0 1 -1
"238" 65.7172607956454 12.8947814228013 48.0333720799536 0 1 0 1 0 0 1 1 -1
"239" 57.5453555444255 95.3112167771906 66.2217210046947 0 0 0 1 1 0 0 1 -1
"240" 96.0107902996242 81.4943245844916 77.4146725423634 1 1 1 1 1 1 1 1 -1
"241" 61.0767836915329 52.3221590556204 58.7306305067614 0 1 1 0 1 1 1 0 -1
"242" 58.5705779725686 31.8294691620395 96.9805806176737 0 0 1 0 0 0 0 1 -1
"243" 9.13129618857056 80.5407398846 3.02795658353716 0 1 0 1 0 1 1 0 -1
"244" 3.63803522195667 32.1745738387108 70.655632391572 1 0 0 1 0 1 0 0 -1
"245" 50.8938405895606 9.9370715674013 66.2803715094924 1 1 1 1 0 1 0 1 -1
"246" 4.52350527048111 8.77292458899319 78.614983544685 1 0 1 1 0 1 0 0 -1
"247" 84.182737977244 26.9235056592152 93.1882325559855 1 1 0 1 0 1 0 0 -1
"248" 81.3355898251757 66.70069352258 65.6136192614213 0 0 1 0 0 0 1 0 -1
"249" 96.3355540530756 85.5796087067574 58.0529098398983 1 0 1 1 1 1 0 0 -1
"250" 74.115869263187 7.4073594994843 5.54066114127636 1 1 1 1 0 0 0 0 -1
"251" 83.191077876836 17.8305557928979 5.27515858411789 1 1 1 1 1 0 0 0 -1
"252" 30.4108596174046 83.4490552311763 48.7601852044463 0 0 0 1 0 0 1 0 -1
"253" 4.13673990406096 66.8507844442502 70.6928248284385 1 1 0 1 0 1 1 1 -1
"254" 76.4624167699367 24.7567833168432 49.5952616678551 1 1 0 0 1 0 1 1 -1
"255" 20.4188622068614 66.3185753161088 14.8003094829619 0 0 0 1 0 0 0 1 -1
"256" 30.0998077960685 84.6042552031577 22.8127036243677 1 1 1 1 1 1 0 1 -1
"257" 40.7374678179622 42.2937502153218 17.8973185829818 1 0 1 0 1 1 0 1 -1
"258" 84.3211953993887 61.7439341265708 14.6964624291286 1 0 1 1 0 0 1 0 -1
"259" 22.0119528705254 74.7652394231409 33.134963340126 0 0 1 0 0 1 1 1 -1
"260" 73.0382817098871 87.1455034939572 19.7694221511483 1 1 1 0 1 0 0 1 -1
"261" 21.2237660773098 52.8207253199071 78.1354613602161 1 0 0 1 0 0 0 0 -1
"262" 51.1084497207776 28.9464454166591 34.0744860935956 0 1 0 0 1 0 0 1 -1
"263" 62.034222506918 51.7516080988571 15.3383709257469 0 1 1 1 0 0 1 1 -1
"264" 36.0586333321407 47.0385239925236 72.815271303989 0 1 1 1 0 1 0 1 -1
"265" 48.0654569808394 3.51591911166906 16.9363830471411 1 0 0 1 1 1 0 1 -1
"266" 25.2718458883464 10.7435884652659 95.6384479766712 0 0 1 0 1 1 0 1 -1
"267" 20.1997301308438 55.8736765291542 75.9326443774626 0 1 1 1 1 0 0 0 -1
"268" 32.5127374846488 6.33887774311006 77.4681880604476 1 1 0 1 1 0 1 1 -1
"269" 15.0808768579736 40.616643615067 84.319742815569 1 0 0 0 1 1 1 0 -1
"270" 25.1931060105562 69.6227279724553 46.3970238575712 1 1 0 0 1 1 0 0 -1
"271" 51.9388924119994 95.3525196528062 22.8351913159713 1 0 0 1 0 1 0 1 -1
"272" 23.9605869632214 14.3116470659152 17.9069003090262 1 1 1 0 1 0 1 1 -1
"273" 44.1644569393247 75.7869479013607 56.6254090052098 0 0 0 0 0 0 0 0 -1
"274" 30.7733855210245 80.9919145191088 50.2359251724556 1 0 1 0 1 0 1 1 -1
"275" 16.3539631292224 86.4681510720402 68.8053766731173 0 1 1 1 0 1 0 1 -1
"276" 77.5319859618321 86.8004239164293 82.093910058029 1 0 1 0 1 1 0 1 -1
"277" 61.0686174361035 56.5357046900317 57.1415060898289 0 0 0 0 1 0 1 0 -1
"278" 18.9625449245796 17.9034606087953 32.1612719912082 0 0 0 1 1 0 1 1 -1
"279" 77.4361258139834 29.0906318696216 57.4823980685323 0 0 1 1 1 0 0 0 -1
"280" 24.1254029097036 78.7545866100118 43.8682789215818 1 0 0 1 1 1 0 1 -1
"281" 59.8106472520158 70.255113299936 32.4052175274119 1 0 0 1 0 1 0 0 -1
"282" 19.7053123498335 43.4232508996502 72.347449674271 0 0 1 0 1 1 0 0 -1
"283" 72.9511251905933 66.4695168146864 10.3942068759352 1 0 1 1 0 0 1 1 -1
"284" 42.6796970888972 14.9895831709728 7.75707878638059 0 0 1 1 0 0 0 0 -1
"285" 97.0956953708082 62.6394351711497 18.0640296777710 1 0 1 1 0 0 0 1 -1
"286" 15.1132236234844 65.3757937485352 77.627512672916 1 0 0 0 1 0 1 1 -1
"287" 2.80155139043927 99.3116619763896 29.6736485557631 0 1 1 1 0 0 0 0 -1
"288" 89.038708503358 73.194649326615 34.632319258526 0 0 0 1 0 1 0 1 -1
"289" 84.0092688798904 12.9559083143249 41.9559858040884 0 0 1 1 1 1 0 0 -1
"290" 30.9488720260561 74.1273520281538 38.2328995503485 0 1 0 1 0 0 1 1 -1
"291" 55.0715365679935 31.8391472799703 79.976400360465 0 1 1 0 0 0 1 0 -1
"292" 85.1764091290534 34.2091309139505 83.2983018131927 1 0 1 1 1 0 0 1 -1
"293" 96.0638011107221 73.8108804449439 53.6976737901568 0 0 0 1 1 0 0 1 -1
"294" 29.9532923614606 55.6384172057733 35.2709548315033 0 1 1 0 0 0 0 1 -1
"295" 61.7903192061931 60.8087778789923 8.90183825977147 1 0 1 0 1 0 0 1 -1
"296" 24.6650053421035 34.8379054106772 72.8401697706431 1 0 1 1 1 1 1 0 -1
"297" 17.0895344810560 59.3006266048178 71.9137922627851 1 0 0 0 0 1 0 1 -1
"298" 47.881977725774 38.5587409837171 33.6077018175274 0 1 0 0 0 0 1 1 -1
"299" 43.4801274677739 6.39563628938049 52.3683269042522 1 1 0 1 1 0 0 0 -1
"300" 8.60974225215614 75.3407291602343 42.834365228191 1 1 0 0 1 0 0 1 -1
"301" 57.7080795308575 34.9838437512517 35.9166435431689 1 1 0 1 1 1 0 1 -1
"302" 36.4067128859460 86.682818387635 78.8419678574428 0 0 1 0 0 0 0 0 -1
"303" 3.49671125877649 60.2252011653036 89.2736612819135 0 1 0 0 0 1 1 1 -1
"304" 8.77428771927953 86.1258326563984 4.64420753996819 0 0 1 1 1 0 0 1 -1
"305" 48.7152819521725 97.4442038917914 87.576042371802 1 0 0 1 0 0 1 1 -1
"306" 36.204377701506 56.3073530094698 95.2710215235129 1 1 1 1 0 0 1 1 -1
"307" 42.1132891904563 18.1528128450736 69.6608931059018 0 0 0 0 1 1 1 0 -1
"308" 15.9744334639981 85.5787216918543 37.1845264686272 1 0 1 0 0 0 1 0 -1
"309" 55.4269078886136 33.4937499137595 64.2743370728567 1 1 0 1 0 0 0 0 -1
"310" 85.0811226991937 20.3499086899683 79.0990572655573 0 1 0 0 1 1 1 0 -1
"311" 82.7241414226592 65.3286491287872 51.6344609903172 0 0 1 0 1 1 0 0 -1
"312" 30.2786603337154 2.23937525879592 82.2831927798688 1 1 1 0 0 1 0 1 -1
"313" 37.7516235690564 18.6831144383177 4.31883106939495 0 0 0 0 0 1 1 1 -1
"314" 78.3240338554606 16.2824736209586 59.2794466065243 1 1 1 0 0 1 1 1 -1
"315" 89.1704014036804 64.5928267156705 48.6648581922054 1 1 0 0 1 0 0 0 -1
"316" 53.7907644873485 15.713192243129 55.3505481919274 0 0 0 0 0 0 0 0 -1
"317" 25.8507040329278 38.7900609290227 83.3946303930134 0 1 0 1 0 0 0 1 -1
"318" 60.4355937568471 73.3189052669331 45.9052978083491 0 0 1 1 1 1 0 0 -1
"319" 9.9436623044312 36.3317245617509 89.8053181357682 0 1 0 0 0 0 0 0 -1
"320" 48.1579774757847 24.892729986459 21.7465610010549 0 1 0 0 1 0 1 1 -1
"321" 32.1874404326081 30.0150075228885 28.9284102851525 1 0 1 0 1 0 1 0 -1
"322" 36.2524321768433 73.6407715361565 78.8387261563912 1 1 0 0 1 0 0 1 -1
"323" 10.1521515520290 43.6048930045217 25.8029265794903 0 1 1 0 0 0 0 0 -1
"324" 85.9591951360926 30.1409195875749 50.384788424708 1 0 1 1 0 1 0 0 -1
"325" 36.6055381251499 75.9930187370628 14.7589367814362 0 0 0 1 1 0 1 0 -1
"326" 81.7983381450176 99.1844173753634 47.4992944858968 1 0 1 1 0 0 1 0 -1
"327" 23.506515333429 69.211251148954 83.137742150575 0 1 1 1 0 1 0 1 -1
"328" 38.2271263282746 12.7153947949409 39.1870428342372 0 0 0 0 1 1 0 0 -1
"329" 47.0287923468277 5.44930084142834 63.5738235432655 1 1 1 0 1 0 1 0 -1
"330" 93.5485935769975 85.3854691144079 18.9190086442977 1 1 1 0 1 0 1 1 -1
"331" 68.7076662667096 26.9868806237355 45.1147356536239 0 0 0 0 1 1 0 0 -1
"332" 21.7383579351008 59.6147255739197 1.75306813325733 0 0 0 0 0 1 0 0 -1
"333" 97.1187808783725 29.7622105339542 45.3883078182116 1 0 1 0 0 1 0 1 -1
"334" 10.8177694026381 12.6728279981762 29.7208967385814 1 0 1 1 0 1 0 0 -1
"335" 95.0083035277203 50.825726473704 2.87758165504783 1 1 0 1 0 1 0 0 -1
"336" 73.452701838687 58.7279304862022 22.1187092829496 0 0 0 0 0 0 0 0 -1
"337" 11.0599358798936 56.8896810989827 43.8413509167731 0 1 0 1 1 1 1 0 -1
"338" 35.2699881419539 41.2778406636789 42.8155133035034 1 0 0 1 1 0 1 0 -1
"339" 9.53020108863711 65.4727713903412 81.5037394175306 0 1 1 1 0 1 1 1 -1
"340" 57.5269385939464 73.5766134457663 52.8922390658408 0 0 1 1 0 0 1 0 -1
"341" 67.3052235506475 91.0141970962286 26.4725893968716 0 1 0 0 0 0 0 1 -1
"342" 97.320769331418 81.0533390147611 48.9772994769737 1 1 0 0 0 1 1 1 -1
"343" 62.8844218794256 22.6925220107660 44.4726496236399 1 0 1 1 0 1 1 0 -1
"344" 62.5307461246848 81.3731274334714 66.4053393993527 1 1 0 1 1 1 1 0 -1
"345" 12.2652439167723 47.0608336851001 23.1809152290225 0 1 1 1 1 1 0 1 -1
"346" 26.4900413108990 9.35919943731278 18.7722132075578 1 1 0 1 0 0 0 1 -1
"347" 31.7456149728969 44.8229793924838 48.4901991905645 1 1 1 0 1 0 0 1 -1
"348" 60.2369486354291 71.6601731488481 29.0807180805132 1 0 1 1 0 0 0 0 -1
"349" 56.3380281906575 9.18761054053903 2.31036136392504 1 0 1 0 1 0 0 1 -1
"350" 16.6958265006542 8.77972261514515 87.4721594387665 0 0 0 1 0 1 1 0 -1
"351" 54.6641113003716 45.9131525596604 64.377254084684 0 0 1 1 1 1 0 1 -1
"352" 56.2094878405333 67.7591291954741 42.4136186251417 0 1 1 1 1 1 0 0 -1
"353" 49.9160636449233 41.2252951646224 0.0489206053316593 0 0 0 1 1 1 1 1 -1
"354" 91.5796036599204 70.060280803591 41.191587690264 0 1 1 0 0 1 0 1 -1
"355" 0.324299768544734 99.7784656006843 79.6099388273433 0 0 0 0 0 1 1 1 -1
"356" 91.5700976969674 66.0876205423847 75.7221892243251 1 1 0 1 1 1 1 1 -1
"357" 80.5670189904049 26.0212014196441 6.06682731304318 0 1 0 1 1 0 0 0 -1
"358" 11.6278734523803 99.6302710613236 11.7705907206982 1 0 1 1 0 1 1 0 -1
"359" 78.9149176329374 7.58042922243476 15.1555273449048 1 0 0 0 0 0 0 0 -1
"360" 9.17739940341562 3.18393660709262 24.7882634168491 1 1 1 1 1 0 0 1 -1
"361" 88.3280657697469 80.9184590587392 57.0010264171287 0 1 1 0 1 0 0 0 -1
"362" 81.1262927018106 19.6073484374210 34.0089819394052 1 0 0 1 0 0 1 0 -1
"363" 18.9801371190697 63.8197240885347 14.9156603030860 0 0 1 0 1 0 0 0 -1
"364" 88.9741293853149 91.4645618060604 1.00287599489093 0 1 1 1 0 1 0 1 -1
"365" 47.1609233645722 41.4784505497664 73.0652465252206 0 1 1 0 1 1 0 0 -1
"366" 81.0555605683476 70.868668006733 37.975263199769 1 1 1 1 1 1 0 0 -1
"367" 23.980028857477 49.4143021292984 15.0453861802816 1 0 1 0 1 1 1 0 -1
"368" 48.3257326763123 75.6853580707684 97.7570782182738 1 0 0 0 0 1 1 1 -1
"369" 10.4256245307624 60.3833452332765 71.2971867294982 1 1 1 0 0 0 1 1 -1
"370" 66.6308963671327 62.9043565364555 79.3777397368103 1 0 1 1 0 0 0 1 -1
"371" 59.3882540706545 49.9907115707174 60.7239054515958 1 1 0 0 1 0 0 0 -1
"372" 99.7317138593644 65.5621016630903 71.3557453593239 0 0 1 0 1 0 0 0 -1
"373" 75.9984265081584 44.9700604192913 23.4362717252225 0 0 0 1 0 1 1 1 -1
"374" 78.1208423664793 20.5576473148540 90.6091078417376 0 1 1 1 0 1 0 0 -1
"375" 89.4806865835562 89.5187685731798 30.381600279361 0 1 1 0 1 1 1 0 -1
"376" 50.8951368741691 15.7161884242669 16.7178875301033 1 0 1 1 0 1 0 0 -1
"377" 39.5413603167981 36.980702355504 99.5803263504058 1 0 0 1 1 0 0 1 -1
"378" 85.1383772445843 24.5830944506451 44.1638143733144 0 1 1 1 1 0 0 0 -1
"379" 19.3234473001212 77.1585939452052 89.8082182742655 0 1 0 1 1 1 0 0 -1
"380" 25.1369295874611 53.2296269899234 48.0221353005618 1 1 0 1 0 1 1 0 -1
"381" 85.7400774722919 50.8206637343392 27.4128149263561 1 1 1 0 1 1 1 0 -1
"382" 42.2333203954622 99.006271851249 4.11295422818512 0 1 1 0 1 1 1 0 -1
"383" 47.2450949717313 41.9217154849321 77.4523925967515 1 1 0 1 0 1 0 1 -1
"384" 90.8563915174454 49.047426180914 39.1929504228756 0 1 1 1 0 0 1 0 -1
"385" 5.17161132302135 52.393580484204 31.0499721439555 0 1 1 0 1 1 1 1 -1
"386" 29.1725378716365 34.056245489046 65.0282602990046 1 0 1 0 0 1 0 0 -1
"387" 44.8180972831324 85.350949387066 68.5068600345403 0 0 0 1 0 0 1 0 -1
"388" 66.2522195605561 30.3786649601534 13.2045499514788 1 0 1 0 0 0 1 1 -1
"389" 13.7613861588761 54.4020034372807 53.6053717602044 0 1 0 0 1 0 1 0 -1
"390" 19.7935108561069 98.998025408946 3.05159913841635 1 1 0 0 0 1 1 0 -1
"391" 94.2925309296697 7.17528671957552 71.6723983408883 0 1 0 1 0 0 0 1 -1
"392" 25.7843488827348 99.5130156399682 52.1677463781089 1 1 0 0 0 1 0 0 -1
"393" 12.8592653432861 63.8322645332664 42.417449504137 0 0 0 1 1 1 1 1 -1
"394" 81.3210142310709 62.1321956859902 56.0467739822343 0 1 1 1 0 0 1 1 -1
"395" 31.3975243130699 82.9391807550564 55.408729147166 1 1 0 1 1 0 1 0 -1
"396" 44.2309924634174 34.0410521486774 50.8054854581133 0 0 0 0 0 0 0 1 -1
"397" 12.8176260739565 67.8895019926131 55.0707988906652 1 1 1 0 1 1 1 0 -1
"398" 14.7818976780400 56.5176994539797 99.6045880252495 1 1 1 0 0 1 1 1 -1
"399" 21.7550792731345 26.3136575231329 23.6268011154607 0 1 0 0 0 1 1 0 -1
"400" 22.0794589258730 3.7058919435367 55.1366690779105 1 1 1 0 1 0 0 1 -1
"401" 81.8799468455836 70.270138955675 18.2617459911853 1 0 1 0 1 0 1 1 -1
"402" 30.2732263924554 99.7047934681177 13.3136649848893 1 1 0 0 1 0 1 1 -1
"403" 3.11143423896283 52.25999802351 33.3176211453974 1 0 1 0 1 1 1 1 -1
"404" 14.8163912119344 19.1391984699294 87.2299804817885 1 1 0 0 0 0 0 1 -1
"405" 9.94632164947689 6.59807822667062 2.27620261721313 1 1 0 1 0 0 0 1 -1
"406" 55.8327716309577 4.83018876984715 93.6491525964811 0 1 0 1 1 1 1 0 -1
"407" 25.2255702391267 99.3823236552998 55.8892681496218 0 1 0 1 0 0 0 0 -1
"408" 95.3426169231534 35.2231894619763 14.1037756111473 1 1 1 0 0 1 1 1 -1
"409" 71.09404373914 69.9824580457062 42.5224040169269 0 1 1 1 1 1 0 1 -1
"410" 9.99599390197545 38.2592637790367 87.1864963322878 0 1 0 0 0 1 1 0 -1
"411" 5.44393477030098 34.1873333556578 33.2135723670945 1 0 0 1 1 1 0 0 -1
"412" 69.821522757411 13.8581670355052 86.1601910553873 0 0 0 1 1 0 1 0 -1
"413" 30.0777724245563 64.891308080405 21.6601875144988 1 0 0 0 0 1 1 1 -1
"414" 93.9357851166278 38.6527372756973 45.3657655278221 1 0 1 0 1 0 0 1 -1
"415" 99.9629163881764 98.45713628456 62.2691942611709 0 0 1 1 0 0 1 1 -1
"416" 76.8955795560032 19.2189364461228 30.8315066853538 0 0 1 0 0 1 0 0 -1
"417" 76.1749467579648 36.8491780711338 44.3722967291251 0 0 1 0 0 1 1 0 -1
"418" 16.1274570971727 8.71546128764749 45.0001606717706 0 1 0 1 1 0 1 0 -1
"419" 88.4356706170365 57.0572242606431 44.6054516360164 1 0 0 1 0 0 1 0 -1
"420" 16.6878209216520 57.8829827485606 56.0956303728744 0 0 0 1 1 0 1 1 -1
"421" 43.2810464408249 87.2668342199177 63.4601996745914 0 1 1 1 1 0 0 1 -1
"422" 46.5321720112115 3.57885276898742 43.7464766437188 0 0 1 0 0 1 1 0 -1
"423" 51.6901190159842 4.29482341278344 35.3337633889169 0 1 1 0 1 0 1 0 -1
"424" 74.616224388592 26.4298295835033 84.4299265416339 1 0 1 0 1 1 1 0 -1
"425" 91.0458152880892 0.041198218241334 37.002711254172 0 0 1 0 1 0 0 1 -1
"426" 64.1298713861033 13.0131173413247 78.322956059128 0 1 0 0 0 1 1 1 -1
"427" 46.4354395866394 31.5515550551936 21.9154134858400 0 0 1 0 1 0 0 1 -1
"428" 80.3072286769748 87.8527471330017 45.8491284633055 0 1 1 1 0 0 1 1 -1
"429" 84.1792000923306 87.6489151269197 90.107815922238 1 0 0 0 0 0 0 0 -1
"430" 78.3535060938448 1.35865111369640 21.5298101073131 1 0 0 1 1 0 1 1 -1
"431" 95.4647690290585 41.6432806290686 52.0163545152172 0 1 1 1 1 0 1 1 -1
"432" 43.4430362423882 80.4426550632343 80.9514828957617 1 0 0 1 0 1 0 1 -1
"433" 62.2133354423568 34.0765693690628 51.8630734412 0 0 0 0 1 1 0 0 -1
"434" 70.6046333769336 98.9505511242896 83.5151738720015 0 1 0 1 0 0 0 1 -1
"435" 78.9645078126341 69.6494308998808 69.2565095145255 1 0 0 1 0 1 0 0 -1
"436" 84.8773590521887 76.575254346244 6.6517180763185 0 1 0 0 1 1 0 0 -1
"437" 31.9241517223418 98.1618848396465 30.5207518162206 0 0 1 0 0 0 1 0 -1
"438" 62.3555240919814 97.1022014738992 20.4223157139495 0 1 0 1 0 1 0 1 -1
"439" 36.8673492688686 79.8360657412559 45.5057153012604 1 0 0 1 1 1 1 1 -1
"440" 29.5649330597371 7.93072525411844 77.5064547546208 0 0 1 0 0 1 1 1 -1
"441" 31.7820073105395 77.7558238012716 59.1391433030367 0 1 1 1 1 1 0 0 -1
"442" 63.9366402057931 5.62089732848108 41.3895831210539 0 1 1 0 0 0 1 0 -1
"443" 53.8358610589057 49.8124476987869 57.8242995543405 1 1 1 1 0 1 1 1 -1
"444" 54.5529933879152 51.2617058353499 40.0262494571507 0 1 1 0 0 0 1 0 -1
"445" 63.6910249944776 46.5102907735854 98.6619083676487 1 1 0 1 0 0 0 1 -1
"446" 6.9945318158716 45.7332003396004 97.2273942548782 1 0 0 0 0 1 1 1 -1
"447" 30.5589033989236 67.5373156322166 43.0210821330547 1 0 0 1 0 0 0 1 -1
"448" 27.6042208541185 50.9701031725854 23.3395399758592 1 1 1 0 0 0 1 1 -1
"449" 76.8924350617453 40.8917858731002 84.8081588745117 0 1 1 1 0 0 1 1 -1
"450" 21.4695593109354 22.7229752810672 83.6141666863114 1 1 0 1 1 0 0 0 -1
"451" 39.4236692227423 10.5610782513395 71.2459861766547 1 0 0 1 0 0 0 0 -1
"452" 13.9290874823928 0.867326254956424 94.284427096136 0 1 0 1 0 1 0 1 -1
"453" 7.07174383569509 32.6322358567268 44.3263642257079 0 0 1 1 1 1 0 0 -1
"454" 68.2749636471272 59.8846265347674 51.3414228800684 1 0 1 1 0 0 1 0 -1
"455" 51.5062774997205 57.0395877351984 1.46621763706207 1 1 1 1 0 1 1 1 -1
"456" 81.8731586448848 69.3987967679277 64.7400781745091 1 0 1 1 0 0 1 0 -1
"457" 83.4650467848405 84.8329008556902 88.2568614091724 1 0 0 0 1 0 0 1 -1
"458" 46.4095710311085 98.168123094365 77.8325751889497 0 1 1 0 1 0 0 1 -1
"459" 78.0905447434634 22.9240339947864 78.3669782569632 0 0 0 1 0 1 1 1 -1
"460" 60.605713701807 95.8663654280826 89.476798614487 1 0 0 0 1 1 0 0 -1
"461" 98.2901782961562 63.2789811585099 71.4055450400338 0 0 1 1 1 1 0 1 -1
"462" 54.4306162744761 75.982594769448 99.0150605561212 0 0 1 1 0 1 0 1 -1
"463" 59.0964934322983 76.7298354767263 71.6634954093024 1 1 1 1 0 1 1 0 -1
"464" 49.1007647942752 5.72299077175558 61.1493288073689 1 1 0 0 1 1 1 1 -1
"465" 80.1548070507124 58.8825259357691 20.6338584423065 1 1 1 0 0 1 0 1 -1
"466" 13.8404705794528 40.5828053830191 53.0410473002121 1 1 1 1 1 1 0 1 -1
"467" 18.0615520337597 62.5133189139888 95.393502456136 1 0 1 1 1 0 0 0 -1
"468" 44.9986557010561 30.4206788307056 87.908716313541 0 0 1 1 1 0 1 0 -1
"469" 25.8485917467624 46.2557415477931 49.2171460064128 0 0 1 1 0 0 0 0 -1
"470" 89.9931858293712 16.3610974792391 79.2476082919165 1 0 0 1 0 0 1 1 -1
"471" 71.1451127426699 93.3223210508004 95.85434300825 0 0 1 0 0 0 0 1 -1
"472" 87.6752315554768 17.6016587065533 44.0936131868511 0 0 1 0 1 1 1 0 -1
"473" 27.8445299714804 38.5524057084695 34.7621642518789 0 1 0 0 0 1 1 0 -1
"474" 84.1052098432556 31.2648545717821 34.5320739084855 0 1 0 1 1 1 0 1 -1
"475" 12.3918252298608 8.51395823992789 78.7006894592196 1 0 1 1 0 0 0 0 -1
"476" 82.8900911845267 56.4341792603955 94.8843208840117 0 1 1 1 0 1 1 1 -1
"477" 54.6829123282805 6.25862157903612 66.8162809452042 1 0 0 1 0 1 1 0 -1
"478" 25.0541909364983 52.6976437075064 91.1109858890995 0 0 1 1 0 0 0 0 -1
"479" 3.9834626019001 94.5838713785633 28.398851910606 0 0 0 0 0 0 0 0 -1
"480" 12.9891318734735 40.5716245528311 35.2419261122122 0 1 1 0 1 1 0 0 -1
"481" 49.4745692936704 68.8762525329366 15.2719723060727 0 1 0 1 1 0 1 1 -1
"482" 30.7171988766640 84.3011098448187 20.7786598941311 1 0 1 1 0 1 1 1 -1
"483" 85.8322330052033 95.4901642166078 57.94016814325 1 0 0 1 1 1 1 0 -1
"484" 76.3197605265304 17.118259659037 31.0018490534276 0 0 1 1 0 1 0 1 -1
"485" 10.0793510209769 24.8879301594570 22.3367217695341 1 1 0 0 1 0 0 0 -1
"486" 68.4208032675087 75.7981387199834 34.698501508683 0 1 0 1 1 0 0 0 -1
"487" 90.5810862313956 5.23229576647282 96.6321376850829 1 0 1 0 1 1 0 1 -1
"488" 13.6265377514064 6.67891427874565 22.3549593007192 0 1 1 1 0 1 0 1 -1
"489" 19.0878602443263 7.62610584497452 92.1119188889861 0 0 0 1 1 1 0 1 -1
"490" 68.02351269871 11.5179429296404 49.2020958103240 1 0 1 1 1 1 1 0 -1
"491" 56.3230433268473 61.892104241997 91.866928525269 1 1 1 1 1 1 1 1 -1
"492" 71.132537862286 36.1834723968059 84.9704019259661 0 1 0 0 0 1 1 1 -1
"493" 84.2833429342136 63.2353541674092 58.4149141330272 0 1 1 1 0 0 1 0 -1
"494" 49.4441888527945 61.0110939014703 28.9475477067754 1 0 1 1 0 0 0 0 -1
"495" 32.1501015452668 52.2307064151391 6.97936229407787 1 1 0 1 0 1 1 0 -1
"496" 67.454974539578 1.65547530632466 12.8900567768142 0 0 0 1 1 1 0 0 -1
"497" 82.7808591770008 74.790639593266 29.4000160181895 1 0 0 0 1 1 0 0 -1
"498" 44.4424026180059 47.0997961936519 55.9553685830906 1 1 1 1 1 1 1 0 -1
"499" 15.7144805882126 48.4017290873453 57.4449121486396 1 0 0 0 0 1 1 1 -1
"500" 12.0735375210643 99.8093483503908 5.56672960519791 0 1 1 1 1 1 1 0 -1
"501" 32.1690108161420 67.093578260392 98.7364064902067 1 1 1 0 0 1 0 0 -1
"502" 77.115186676383 55.2201465470716 2.93534661177546 1 0 1 0 0 0 0 1 -1
"503" 73.076101904735 16.1849544150755 79.3197901453823 1 1 1 1 0 1 0 1 -1
"504" 97.9017775738612 70.8883172133937 84.8105954937637 1 1 1 1 0 1 0 1 -1
"505" 99.9209663597867 68.1060701608658 77.8371799271554 0 0 1 0 0 1 0 1 -1
"506" 20.4062263714150 44.6970727760345 42.1856081578881 0 1 0 0 0 1 1 0 -1
"507" 25.1327209407464 81.4744201721624 14.2638232326135 1 0 0 1 0 1 0 1 -1
"508" 4.44186378736049 51.8618476111442 61.0683168983087 0 1 0 0 1 1 0 0 -1
"509" 77.6118720881641 20.9434097632766 72.1602910431102 0 1 0 0 1 1 0 1 -1
"510" 21.7272869776934 15.8092778874561 43.9789751078933 1 1 0 0 1 1 1 0 -1
"511" 33.5062992526218 14.2940659075975 74.0702234441414 0 1 1 1 1 1 0 0 -1
"512" 2.55278702825308 3.84124582633376 96.470613242127 0 0 1 1 1 1 0 0 -1
"513" 94.3049487192184 21.6974050505087 5.24867377243936 1 0 0 1 0 1 0 0 -1
"514" 90.0578452972695 58.0978246405721 75.2693379996344 0 0 0 1 0 0 1 0 -1
"515" 29.5365389902145 49.0084911463782 63.8659175718203 0 0 1 0 1 1 0 0 -1
"516" 87.6311029773206 54.3064673198387 62.7379183424637 1 0 0 0 0 1 1 0 -1
"517" 3.91780138015747 69.6349133970216 84.5467187697068 0 0 1 0 0 0 0 1 -1
"518" 89.8374188924208 57.7430845005438 22.2371290437877 1 0 0 1 0 1 0 1 -1
"519" 66.29444709979 74.4613534305245 50.5610697437078 1 0 1 0 1 1 1 1 -1
"520" 65.1292486349121 98.995117447339 66.5625989669934 1 1 1 0 0 0 0 0 -1
"521" 66.0251995315775 17.6503549097106 69.183636805974 1 1 0 0 1 1 0 1 -1
"522" 78.431075438857 19.4703903980553 47.2894807113335 1 1 1 0 0 1 0 0 -1
"523" 74.4568716501817 41.957147908397 96.457608579658 1 1 0 1 1 0 1 0 -1
"524" 67.7222186466679 23.6120232613757 70.3644551336765 0 1 0 0 0 0 1 1 -1
"525" 48.5961153637618 30.1826583454385 92.2880226979032 0 0 0 1 1 0 1 0 -1
"526" 63.4758084546775 89.005601964891 63.4659088449553 1 0 0 0 1 1 0 0 -1
"527" 37.1071489527822 81.033096043393 42.6755051361397 1 1 1 0 0 0 1 1 -1
"528" 56.2113585183397 89.0095009002835 56.6419874783605 0 1 0 1 0 1 1 1 -1
"529" 84.4353990629315 31.4368803519756 60.9433771111071 1 1 0 0 0 1 1 0 -1
"530" 40.0660633808002 82.3585336096585 20.2632042113692 0 0 0 1 1 0 0 1 -1
"531" 86.4584062248468 43.9873495837674 95.8150265272707 1 0 1 1 0 0 1 1 -1
"532" 58.212161087431 88.7486997526139 62.4699467327446 0 1 0 1 1 1 1 0 -1
"533" 79.4198393588886 89.3295299494639 60.3560361545533 1 0 0 0 0 1 1 0 -1
"534" 63.5424379492179 2.64953768346459 68.8850994221866 0 0 1 0 1 0 1 0 -1
"535" 7.11509501561522 83.5876890458167 23.3900732360780 0 0 1 1 0 1 0 1 -1
"536" 7.20733602065593 92.7196443779394 85.930068953894 1 0 0 0 1 1 0 0 -1
"537" 6.56590599101037 37.1367614949122 2.51974235288799 0 0 1 0 1 0 0 0 -1
"538" 91.396598983556 31.3591136829928 75.2288413234055 1 0 0 1 0 0 1 0 -1
"539" 50.3124553943053 40.7556121237576 53.7403699243441 1 1 1 1 0 0 0 1 -1
"540" 73.8284636056051 99.536409159191 44.916421873495 0 1 0 0 1 0 1 0 -1
"541" 73.8185941940174 70.2264509629458 16.3471683859825 0 1 1 0 0 0 1 0 -1
"542" 26.0228784289211 31.7714060191065 72.5146882468835 1 1 0 1 1 0 0 1 -1
"543" 60.0565548753366 22.7893605828285 99.0877744276077 1 1 1 1 1 1 0 1 -1
"544" 29.9833821598440 33.1005587009713 57.4129298096523 1 0 1 0 1 1 0 0 -1
"545" 68.534393585287 79.8392412951216 50.2231401391327 1 0 1 0 1 0 0 1 -1
"546" 55.7952055474743 77.0405044546351 83.2349103176966 1 0 1 0 1 0 0 1 -1
"547" 79.4788767118007 68.4295205865055 59.8826430505142 1 0 0 0 0 1 0 0 -1
"548" 88.539034081623 40.4795117909089 97.3860369529575 1 1 1 0 1 0 0 1 -1
"549" 11.845956556499 29.3315214570612 66.6583785554394 1 0 1 0 1 1 1 1 -1
"550" 62.927978602238 41.7405920801684 74.2255768273026 0 0 0 0 1 1 1 0 -1
"551" 50.0761398114264 98.5175370704383 8.77964447718114 0 1 0 1 0 1 0 1 -1
"552" 9.52947079204023 46.4907847577706 75.2798509318382 1 1 1 0 1 1 1 1 -1
"553" 35.3562090313062 18.3877575211227 86.8730722228065 0 1 0 1 0 1 1 0 -1
"554" 1.52755009476095 43.9586113207042 62.6722026150674 1 1 0 0 1 1 1 0 -1
"555" 58.8674201862887 69.297139858827 65.3475075028837 1 0 0 1 1 1 0 1 -1
"556" 9.08294674009085 2.31296773999929 61.887421249412 1 0 0 0 0 1 0 0 -1
"557" 39.9792756419629 14.9439498782158 46.0611660033464 0 0 1 0 1 1 1 0 -1
"558" 62.9863880807534 33.5287675261497 38.5243701981381 1 0 0 0 0 1 0 0 -1
"559" 86.728374985978 14.8838073248044 81.9609865080565 1 1 1 0 0 0 1 0 -1
"560" 55.9860105393454 83.178059454076 79.6142763923854 0 1 1 0 0 1 1 0 -1
"561" 67.5408452982083 32.7111332444474 79.1702064685524 0 1 0 1 1 0 0 0 -1
"562" 85.3073607897386 5.63508998602629 52.4606548948213 1 1 1 1 0 0 0 1 -1
"563" 22.9208290111274 10.9988601645455 98.301384691149 1 1 0 1 1 0 0 0 -1
"564" 38.5469837347046 18.9831608207896 1.19423065334558 0 0 1 0 0 0 1 0 -1
"565" 3.57244908809662 74.3411106523126 3.64306473638862 0 1 0 0 1 0 1 1 -1
"566" 18.5084732482210 78.07556996122 94.759178487584 0 1 1 1 1 0 0 1 -1
"567" 38.0077289184555 86.7769185919315 63.3838950190693 0 1 1 1 0 1 0 1 -1
"568" 60.2556401398033 15.9351610112935 63.4703953750432 1 0 1 0 0 1 1 0 -1
"569" 12.2913045343012 77.1052521886304 56.4330986700952 1 0 1 1 0 1 0 1 -1
"570" 94.389091199264 26.5572390751913 90.695190965198 1 1 0 0 1 0 1 1 -1
"571" 89.1533003887162 56.7032463150099 66.6549312183633 0 1 0 1 0 1 0 0 -1
"572" 22.7157592074946 9.8184376489371 30.0037087406963 0 0 1 0 1 0 0 1 -1
"573" 23.4790025046095 80.1549755502492 20.8793288329616 1 1 1 0 1 1 1 1 -1
"574" 60.4629026027396 87.0537107111886 22.3477213643491 1 0 1 0 0 0 1 1 -1
"575" 59.0031842468306 33.1525209359825 12.1805214555934 0 1 0 0 1 1 1 0 -1
"576" 75.6675766315311 4.10927408374846 66.551243653521 1 1 1 1 1 0 1 0 -1
"577" 48.7832549260929 85.4777086758986 26.8101370427758 1 0 1 1 1 1 0 1 -1
"578" 45.7226724131033 82.4063254985958 63.1125445477664 0 0 0 1 1 0 0 0 -1
"579" 32.3172733187675 86.1381820170209 95.6841954262927 0 1 0 0 0 1 0 1 -1
"580" 31.7125365603715 43.8051846809685 18.7032207380980 1 1 1 0 1 0 0 0 -1
"581" 33.4695043973625 11.3832141272724 65.5093359295279 1 0 0 1 1 1 1 1 -1
"582" 20.3058304730803 16.2832682486624 64.8456427967176 0 0 0 1 1 1 0 1 -1
"583" 39.9047724204138 58.0248231533915 78.5076730651781 0 0 0 0 1 1 0 1 -1
"584" 28.1658206833526 43.9959703246132 70.0112625723705 0 0 1 1 1 0 0 1 -1
"585" 11.7151224054396 60.2837279671803 73.80575039424 1 1 1 0 1 0 0 1 -1
"586" 80.6763405678794 90.4146862449124 47.3315025679767 1 0 0 1 1 1 0 0 -1
"587" 82.8722970327362 64.8688813205808 11.6047376301140 1 1 0 0 1 1 1 1 -1
"588" 44.9490494793281 81.1722815269604 38.4076633024961 0 1 1 1 0 1 0 0 -1
"589" 22.5748074240983 48.4872896689922 78.0755915213376 0 0 1 1 1 0 0 0 -1
"590" 50.281173735857 2.24133471492678 30.5231989128515 0 0 1 1 1 0 0 0 -1
"591" 0.363694713450968 51.4389062067494 71.2271321099252 1 0 1 0 1 0 1 1 -1
"592" 22.2234827931970 7.08476125728339 40.0894552469254 0 0 1 1 0 1 1 0 -1
"593" 77.1115988260135 70.8313438342884 62.4471319839358 1 0 0 0 1 0 0 0 -1
"594" 48.7110385205597 56.9165382999927 87.0545133482665 1 1 1 0 1 1 0 1 -1
"595" 15.1032257592306 0.879500876180828 47.9805218288675 0 0 1 0 1 0 1 0 -1
"596" 94.638531631790 36.4948997041211 51.9182278076187 0 0 1 1 0 1 0 1 -1
"597" 61.6972170537338 83.6967634037137 91.3610126357526 1 1 0 1 0 0 1 0 -1
"598" 16.8044752674177 3.35106502752751 93.315639370121 0 0 0 0 1 1 1 1 -1
"599" 41.1604329943657 52.676732186228 63.3175473893061 1 1 0 0 1 1 1 1 -1
"600" 73.9338162587956 25.6099178921431 93.3735851198435 0 0 0 1 0 0 1 0 -1
"601" 48.3340659877285 66.531508974731 62.7528148237616 1 0 0 0 0 1 0 1 -1
"602" 16.6978231165558 22.8899855632335 84.177905251272 0 1 0 0 0 1 0 0 -1
"603" 67.5627163611352 12.2049164725468 98.890143726021 1 0 0 0 0 0 0 1 -1
"604" 46.1111685493961 14.1106109600514 87.6363853458315 0 0 1 1 1 1 1 0 -1
"605" 50.3237027442083 28.6683884682134 26.8856236245483 0 1 0 0 1 1 0 0 -1
"606" 2.26761291269213 6.73698140308261 52.0166828297079 0 0 1 1 1 0 1 0 -1
"607" 91.774390405044 53.9736767066643 58.2261753734201 1 1 1 1 1 0 1 0 -1
"608" 63.3719574660063 30.9578395215794 91.2488815141842 0 0 1 0 0 0 1 0 -1
"609" 64.373241784051 50.2776170149446 0.23595686070621 1 0 0 0 1 0 1 1 -1
"610" 57.7158370288089 30.0205030944198 1.94538251962513 0 0 1 0 0 1 0 0 -1
"611" 22.9730413528159 58.0216616392136 89.828725066036 1 0 1 0 0 1 1 0 -1
"612" 53.4828179748729 96.9192523043603 46.8600855441764 0 1 1 1 0 1 1 0 -1
"613" 28.9886812213808 93.9806310925633 86.5452016005293 1 1 0 1 1 1 1 1 -1
"614" 49.8395052272826 63.5713728377596 91.9677949976176 1 1 0 1 0 1 1 0 -1
"615" 91.7481215670705 68.4863714501262 91.1859427811578 0 0 1 0 0 1 1 0 -1
"616" 49.9595585511997 29.0468756342307 77.7993115363643 0 0 0 0 0 0 1 1 -1
"617" 87.1671458473429 28.2367896987125 78.3962842542678 0 0 0 0 1 0 1 0 -1
"618" 32.9683147370815 27.4759453255683 37.1306591667235 0 0 1 0 1 0 0 1 -1
"619" 53.8794396910816 36.362399184145 31.8655779352412 0 0 1 1 1 1 1 1 -1
"620" 60.0000598467886 54.7501460416242 7.91653981432319 0 0 1 1 0 0 1 0 -1
"621" 59.1128981672227 26.4368853531778 30.1410199841484 1 1 0 0 1 1 1 0 -1
"622" 87.5166190089658 27.357079135254 92.0019876444712 0 0 1 0 1 0 1 0 -1
"623" 24.4196099229157 6.98643589857966 5.76446112245321 0 1 1 1 0 1 1 0 -1
"624" 74.1756581235677 13.0531370174140 47.2029316239059 1 1 1 1 1 1 1 1 -1
"625" 62.5194017076865 85.9008318046108 60.8605304732919 0 1 1 0 1 0 1 0 -1
"626" 81.919590686448 64.1018487280235 56.5297344932333 0 1 1 0 1 0 0 0 -1
"627" 79.2271610582247 47.0955251948908 30.8089964557439 1 0 1 0 0 1 0 0 -1
"628" 48.2251259265468 35.4454721789807 9.0379412053153 1 1 0 0 0 1 0 1 -1
"629" 53.8461281685159 40.5445207376033 30.8646090794355 0 1 0 1 0 0 0 1 -1
"630" 61.2621581880376 14.2469865735620 3.5101915942505 1 1 1 0 0 0 1 0 -1
"631" 93.6087582726032 22.3077517934144 62.5333350384608 0 1 1 1 1 1 1 1 -1
"632" 87.1845657005906 19.9528732104227 32.4237631168216 1 0 1 0 1 0 1 1 -1
"633" 34.6300302539021 69.5651542861015 51.6230954322964 1 0 1 1 1 0 0 0 -1
"634" 4.26823426969349 84.6291209105402 31.1677639139816 1 0 1 0 0 0 1 1 -1
"635" 74.1941147716716 65.9461002796888 67.561500496231 0 0 1 1 0 1 1 0 -1
"636" 61.6817341186106 31.5053998492658 17.2006514156237 0 0 0 1 0 1 1 0 -1
"637" 60.9406860778108 32.7059092698619 25.5519653204829 1 0 0 0 0 0 1 0 -1
"638" 4.83530727215111 21.3020733790472 27.4405833333731 0 1 0 0 0 0 0 0 -1
"639" 91.7978406418115 72.7058885153383 50.0047920271754 1 1 0 1 1 1 1 0 -1
"640" 15.7506735762581 36.4876505453140 81.9769080961123 1 0 1 1 1 0 1 1 -1
"641" 38.41014332138 94.7706881444901 12.3688701307401 0 0 0 1 1 1 1 0 -1
"642" 72.5972322747111 22.0713467802852 7.81864749733359 0 1 1 1 0 1 1 1 -1
"643" 13.9981460059062 53.6968991626054 77.507250267081 1 1 0 0 1 0 1 0 -1
"644" 51.0118305450305 16.9497032882646 55.9593030251563 1 0 0 1 0 0 1 1 -1
"645" 76.2542779557407 23.3859417028725 28.3390149706975 0 1 0 0 1 1 0 0 -1
"646" 83.2449266919866 38.6841714382172 69.9406951200217 1 0 1 0 1 1 0 1 -1
"647" 47.9267011862248 21.1201194440946 3.10710375197232 1 0 0 1 1 1 1 1 -1
"648" 74.0820198785514 5.97962259780616 82.6420780969784 1 1 0 0 1 0 0 1 -1
"649" 47.2967489622533 68.8303457805887 91.1722132237628 0 1 0 0 1 0 1 0 -1
"650" 8.64091936964542 71.2300089420751 36.4416986703873 0 1 1 1 1 0 0 0 -1
"651" 97.7732738247141 8.00412110984325 54.324407572858 1 0 0 0 1 0 0 1 -1
"652" 65.8346414798871 62.7025315305218 18.9985447097570 1 1 0 0 0 0 0 1 -1
"653" 24.5458676479757 99.5020527625456 14.7944517433643 0 1 1 1 1 0 1 1 -1
"654" 52.8850842034444 93.4223276097327 53.1927502714097 0 0 0 1 1 0 0 1 -1
"655" 15.6955043086782 40.2362070512027 4.54065902158618 0 1 1 0 0 1 1 0 -1
"656" 51.8217458855361 23.6288030399010 95.8142401417717 1 0 0 0 0 0 0 1 -1
"657" 95.3433244023472 95.5730956513435 85.3405598551035 1 0 1 0 1 1 1 1 -1
"658" 74.7930156532675 9.82565383892506 49.4221661938354 1 1 1 0 1 0 1 0 -1
"659" 65.4964381828904 99.5356303174049 18.6098654288799 1 0 0 0 1 0 0 0 -1
"660" 49.8590054456145 94.3784158909693 92.6228263182566 1 1 0 1 1 0 1 1 -1
"661" 65.809946670197 33.6679357569665 51.4269397128373 1 1 0 1 0 1 0 1 -1
"662" 47.3103693220764 12.2409860836342 40.3193695703521 1 1 0 0 1 1 1 0 -1
"663" 93.2917189551517 56.2232576776296 15.7284945482388 1 0 1 0 1 0 1 0 -1
"664" 50.8245669072494 75.92415031977 21.5152238029987 0 1 0 1 0 1 0 1 -1
"665" 19.3803655682132 53.3331588841975 22.9892696719617 1 1 0 1 1 1 0 0 -1
"666" 74.5557393180206 35.6491248356178 85.5000654235482 1 1 0 0 0 1 0 0 -1
"667" 40.8377099782228 91.1156760295853 7.67777673900127 1 1 1 1 0 1 0 0 -1
"668" 2.34280759468675 28.2319828635082 67.3576659522951 1 1 0 1 1 0 1 0 -1
"669" 16.7062100023031 35.2990843588486 76.011016429402 1 0 1 0 1 0 0 1 -1
"670" 81.6984198288992 31.2594430986792 97.459727525711 0 1 0 0 0 0 1 1 -1
"671" 22.2028190502897 4.48925821110606 85.2845202200115 0 1 1 0 1 0 0 1 -1
"672" 53.269765409641 15.2684528380632 87.819314817898 1 1 0 1 0 1 0 0 -1
"673" 82.8026109142229 48.8354829605669 73.0081539368257 0 1 0 1 0 0 0 1 -1
"674" 8.34832908585668 71.0287462221459 15.7183717470616 1 1 1 0 1 0 1 1 -1
"675" 35.8042935607955 17.6844063680619 69.724060012959 1 0 0 0 0 1 0 0 -1
"676" 24.8132124310359 97.737912577577 71.693692356348 0 1 1 0 1 1 0 0 -1
"677" 41.8469412019476 89.071945566684 92.80223576352 1 0 1 1 0 1 0 1 -1
"678" 25.4282200243324 32.7492997981608 45.1503932010382 0 0 0 1 1 0 0 1 -1
"679" 99.6733322972432 10.7187439221889 63.3856940781698 0 0 1 0 0 1 1 0 -1
"680" 19.4599649868906 34.4366819597781 78.9857080206275 0 1 0 1 1 0 1 1 -1
"681" 95.6423441879451 33.3089309278876 66.0203289240599 0 1 1 1 0 0 0 0 -1
"682" 11.8531830143183 81.1238421592861 3.89887350611389 1 0 1 0 0 1 1 1 -1
"683" 96.1681524990126 65.1205803267658 65.1725365547463 1 0 0 0 1 0 0 1 -1
"684" 15.3567614965141 50.75818663463 57.5032095192 0 1 0 0 1 0 1 1 -1
"685" 44.5937997661531 36.1862276913598 79.5197136700153 1 1 0 1 0 0 0 1 -1
"686" 80.4525980725884 14.9382170522586 28.8110236637294 1 0 0 1 1 1 0 1 -1
"687" 44.9116391362622 90.7577169127762 1.66271287016571 1 1 0 1 1 0 1 1 -1
"688" 63.6766641167924 23.7634871387854 5.54836341179907 0 0 1 1 1 0 1 0 -1
"689" 1.57140898518264 56.1391639756039 90.7708488870412 1 1 1 0 1 1 1 0 -1
"690" 76.5251336386427 67.5665949704126 39.9502035463229 1 0 0 0 0 0 0 0 -1
"691" 97.191556263715 18.6582863098010 4.85988941509277 1 0 0 1 0 1 0 0 -1
"692" 57.8749231994152 98.8043145509437 40.599612146616 0 0 0 0 1 1 1 0 -1
"693" 0.555060664191842 35.5006604455411 71.0637186653912 0 0 0 1 1 1 1 1 -1
"694" 56.0456313425675 14.3715508049354 61.3024275982752 1 0 0 1 1 1 1 0 -1
"695" 14.6607474191114 37.7743389690295 19.2806556122378 0 1 1 0 0 0 0 1 -1
"696" 70.4219656996429 86.4201778778806 33.2400292390957 0 1 1 0 0 0 0 0 -1
"697" 89.078474836424 6.96515922900289 11.5470984485000 1 0 0 0 0 1 1 1 -1
"698" 27.3544728290290 49.3713166564703 76.7941170139238 0 0 1 1 1 1 1 0 -1
"699" 58.5486167110503 18.7927025603130 29.2810872662812 1 0 1 1 0 1 0 0 -1
"700" 56.8239730549976 23.9167773397639 75.1089963363484 1 0 0 1 0 1 0 1 -1
"701" 28.0050292611122 93.9675208413973 1.08390648383647 0 0 1 1 0 0 1 1 -1
"702" 51.7702784389257 86.8643328547478 25.4561116220430 0 1 1 0 1 0 0 1 -1
"703" 34.0775867924094 6.78801024332643 29.3010142631829 0 1 1 1 1 0 1 1 -1
"704" 9.87852967809886 34.0193101437762 60.5311016086489 1 1 1 0 0 0 1 0 -1
"705" 58.7776716332883 72.423370485194 68.9768688753247 0 1 0 1 1 1 0 1 -1
"706" 84.6147557953373 65.8466773573309 32.4288357049227 0 0 0 1 1 0 0 1 -1
"707" 65.2008549543098 66.284857597202 23.5041657928377 0 1 0 1 1 0 1 0 -1
"708" 51.3997128233314 60.5175510048866 86.5739775588736 0 1 1 0 0 1 1 0 -1
"709" 67.0465499395505 95.7182329148054 46.0897559300065 1 1 1 0 1 1 1 1 -1
"710" 34.0184154687449 3.43208890408278 15.2585739037022 1 0 1 1 1 0 1 0 -1
"711" 40.3018036391586 61.1776043428108 69.2307924386114 0 1 0 0 0 0 0 0 -1
"712" 62.0791744440794 8.46568567212671 17.4788863630965 0 1 1 1 0 0 0 1 -1
"713" 59.7348754527047 19.7322085266933 51.5326772117987 0 0 0 0 1 0 1 0 -1
"714" 63.4645791025832 1.46397224161774 61.7750368546695 1 1 0 1 1 1 1 0 -1
"715" 99.383744969964 82.1540554985404 39.4459517206997 0 1 1 1 1 0 1 0 -1
"716" 75.2936472650617 81.1625110916793 78.747993754223 0 1 0 0 1 1 0 0 -1
"717" 34.1484943404794 43.273871159181 16.1271028220654 1 1 1 1 0 0 1 0 -1
"718" 80.2145802415907 89.1331337625161 96.0640369681641 0 1 0 1 1 0 1 1 -1
"719" 89.3599098082632 52.0359655376524 8.6285499157384 1 1 0 1 0 1 1 1 -1
"720" 81.7807243438438 32.2192243766040 87.891303584911 1 0 1 0 1 1 1 1 -1
"721" 60.6269521638751 87.496700300835 62.58649751544 0 1 0 1 0 0 0 1 -1
"722" 52.5917795021087 6.68199418578297 17.8005902096629 1 1 0 1 0 1 1 0 -1
"723" 72.6981268730015 17.7554892143235 52.826916705817 1 0 0 1 1 1 0 0 -1
"724" 90.7306334702298 5.73159798514098 99.8253206256777 1 1 0 0 1 1 1 0 -1
"725" 12.1690905187279 76.4730100519955 38.5768291540444 1 1 0 0 0 0 1 0 -1
"726" 51.2985003413633 52.459366992116 36.0710698645562 1 1 0 1 0 0 0 1 -1
"727" 93.077108869329 22.9483549483120 1.45533217582852 0 1 1 0 0 1 1 1 -1
"728" 35.5934123508632 28.5659154877067 95.8709598053247 1 0 1 1 1 0 1 1 -1
"729" 27.1442676661536 70.6523447297513 5.85976054426283 0 0 0 0 0 1 0 0 -1
"730" 23.8429756136611 40.7285251189023 6.68722093105316 0 1 1 1 0 0 1 0 -1
"731" 56.549681047909 0.572263868525624 35.1818762021139 0 1 1 1 1 0 0 0 -1
"732" 21.7291803332046 30.7121863123029 63.5513964574784 0 0 1 1 0 0 1 0 -1
"733" 9.6068101003766 68.2622585911304 61.4632534561679 1 1 0 0 1 0 0 0 -1
"734" 64.5133889047429 65.7803155947477 76.808316539973 0 1 1 1 1 1 1 0 -1
"735" 38.3732000133023 57.8613739227876 23.8471825839952 0 1 1 1 1 1 0 1 -1
"736" 4.95322532951832 68.1504540145397 80.4367805831134 1 0 1 0 0 0 1 1 -1
"737" 28.60961726401 29.8671231605113 41.1532270954922 1 0 1 0 1 1 1 0 -1
"738" 32.6233775122091 9.63371137622744 1.61906208377331 1 1 1 0 0 0 1 0 -1
"739" 63.5709752794355 0.984204770065844 45.4950717976317 0 0 1 0 0 0 0 1 -1
"740" 80.2643457660452 2.66367748845369 52.276340010576 0 0 0 1 0 0 0 1 -1
"741" 57.922333967872 91.1464736796916 71.9501736806706 0 0 0 0 1 0 1 1 -1
"742" 44.1980249481276 95.3225682489574 73.6050871899351 0 1 0 1 1 0 1 0 -1
"743" 34.5138829899952 73.1508618919179 7.04743445385247 1 1 0 1 1 1 0 0 -1
"744" 83.4142597625032 42.4148554448038 72.4463584367186 1 0 1 1 1 0 1 0 -1
"745" 28.2691969303414 24.5656552026048 14.4174409797415 1 1 0 1 1 0 1 1 -1
"746" 76.6215614276007 41.9268472120166 36.2040776060894 1 1 1 0 1 1 1 0 -1
"747" 86.3784176995978 21.6853326652199 46.9286682084203 0 0 1 0 1 1 0 0 -1
"748" 75.8692950708792 64.3017205409706 40.543503779918 1 0 0 1 1 1 1 1 -1
"749" 10.0079726194963 11.1970564816147 59.0867953374982 0 1 0 1 1 0 0 0 -1
"750" 51.7814160790294 39.5165227819234 49.2354574147612 0 0 0 0 1 0 0 1 -1
"751" 62.8070200560614 14.0319138299674 27.4585829349235 1 0 0 1 1 1 0 1 -1
"752" 44.2468957975507 38.8593888608739 30.9452227782458 0 0 0 1 1 0 0 0 -1
"753" 51.0951539035887 36.0558027634397 85.1498583331704 1 0 1 1 0 1 1 0 -1
"754" 72.5248342147097 21.3589360238984 54.4624308822677 0 0 0 1 0 0 1 0 -1
"755" 48.2349768513814 39.8542378330603 91.5600136853755 0 0 1 0 0 0 1 1 -1
"756" 7.39352910313755 80.2888011327013 93.7858345219865 1 0 1 0 0 1 0 0 -1
"757" 36.4854401443154 84.0261027216911 29.6701051760465 0 1 0 1 0 0 1 0 -1
"758" 9.03690466657281 92.189274309203 71.8408428132534 1 0 0 1 0 1 1 0 -1
"759" 21.0371502907947 88.5767864994705 85.3862791322172 1 0 1 1 0 1 0 1 -1
"760" 15.4361508786678 45.9432519273832 66.1161242285743 1 0 1 1 0 0 0 0 -1
"761" 89.5261285360903 2.33164420351386 65.7525278395042 1 1 1 1 0 0 1 0 -1
"762" 15.0311601115391 56.5133273601532 79.2021143017337 1 0 1 0 0 1 1 1 -1
"763" 6.76522827707231 89.880756358616 51.8247475847602 1 0 1 1 1 1 0 0 -1
"764" 87.4277549097314 34.1939338250086 79.8110769595951 0 1 1 0 1 1 0 0 -1
"765" 54.8862978583202 16.5473213186488 83.9534159051254 0 1 0 0 0 1 1 0 -1
"766" 63.7793739559129 40.4002626426518 28.7100449902937 0 0 0 1 0 0 1 1 -1
"767" 73.3648961177096 59.2105823336169 48.644483811222 1 1 0 1 1 0 0 0 -1
"768" 87.550961994566 50.4590502241626 5.00621451064944 0 0 0 1 1 0 1 1 -1
"769" 72.5143536692485 63.3567269425839 74.3146194843575 0 1 1 0 1 1 0 0 -1
"770" 32.3061608010903 66.4171391865239 65.1429410791025 0 1 1 0 0 1 0 1 -1
"771" 93.1096122367308 10.8006381662562 14.5879208343104 0 1 0 1 0 0 1 1 -1
"772" 70.8770224824548 28.8093070033938 24.8621356207877 0 1 1 1 1 1 1 0 -1
"773" 94.1140062641352 44.6482900995761 56.4096657792106 1 0 1 0 0 0 1 1 -1
"774" 25.6309805205092 26.6203219303861 52.3803326068446 0 1 1 1 0 1 1 1 -1
"775" 37.1338056400418 38.0967758828774 9.13869545329362 1 0 0 0 0 0 0 1 -1
"776" 38.2128116907552 37.121417815797 82.7642503893003 0 0 0 0 1 1 1 1 -1
"777" 52.3219240596518 65.6694863457233 42.3495831433684 0 1 0 0 0 0 1 0 -1
"778" 24.9616375891492 96.9131026649848 57.6433044625446 0 0 1 0 0 1 0 1 -1
"779" 52.4438850581646 95.1824761228636 21.2939313612878 1 0 1 0 0 1 1 0 -1
"780" 31.1981139238924 18.7395023182034 1.80662432685494 1 1 0 1 0 1 1 0 -1
"781" 80.4956812877208 95.514779468067 28.8883969420567 1 0 0 0 1 1 1 0 -1
"782" 43.6422984115779 0.787181407213211 13.7582313502207 1 0 1 0 0 1 0 0 -1
"783" 76.9753211876377 63.6953153647482 70.0243839994073 0 0 0 1 1 0 1 1 -1
"784" 31.6906124353409 15.5511292163283 15.874351025559 0 1 1 0 0 0 1 1 -1
"785" 38.4088386781514 29.6430247370154 53.4366652369499 1 0 1 0 1 0 0 1 -1
"786" 16.9269833015278 29.0424363454804 20.6939039751887 0 0 0 1 1 0 0 1 -1
"787" 74.48311871849 84.409629018046 18.3124108240008 0 0 1 1 1 1 0 1 -1
"788" 45.9885077085346 62.1869092574343 44.3375901319087 0 1 0 0 0 0 0 0 -1
"789" 98.271463229321 65.614374121651 16.2594855530187 0 1 0 1 1 0 0 1 -1
"790" 74.950327235274 23.2531890505925 71.3927448960021 0 0 1 1 0 1 1 0 -1
"791" 35.1779149612412 71.6225957497954 49.4924905477092 0 0 1 0 0 1 0 1 -1
"792" 24.3634614627808 76.5035419492051 81.5376401878893 0 0 0 0 1 0 1 0 -1
"793" 58.1689057871699 75.6678762147203 10.0261150160804 0 1 1 0 0 1 1 1 -1
"794" 16.8438036460429 78.5932517843321 31.4693211577833 1 1 1 1 0 1 1 0 -1
"795" 66.6037233546376 95.5261420924217 28.4322747727856 0 0 0 1 0 1 1 1 -1
"796" 23.1926081469283 62.5821525929496 65.1081289863214 1 1 0 1 1 1 1 1 -1
"797" 81.2811029143631 74.6732183499262 70.1934564160183 0 0 0 1 0 1 0 0 -1
"798" 0.323579367250204 98.0808898573741 41.3845172850415 0 0 1 1 1 0 1 0 -1
"799" 30.5562933906913 38.1053619552404 16.9818327529356 0 0 1 1 0 0 1 0 -1
"800" 96.4064356405288 82.7673089457676 10.5811169603840 0 1 1 0 0 0 1 1 -1
"801" 86.1913670552894 6.8766250507906 22.5697433808818 0 1 1 1 0 0 1 0 -1
"802" 93.4929380659014 84.5239764777943 83.6875336244702 0 1 0 1 0 1 1 0 -1
"803" 84.2085505602881 85.0359549047425 84.4553945586085 0 0 0 1 0 1 1 0 -1
"804" 63.3550489321351 99.0550430258736 14.2653401009738 0 1 1 1 1 1 0 1 -1
"805" 10.5973517289385 96.053746738471 99.8116444097832 0 1 1 1 0 0 1 0 -1
"806" 21.2602987652645 10.9696271596476 96.7257698997855 1 1 1 1 0 0 1 1 -1
"807" 54.9784024944529 66.5493298554793 34.2219019075856 1 1 0 1 1 0 1 1 -1
"808" 11.7036053212360 34.6799909835681 16.4493499556556 1 0 0 1 1 0 1 1 -1
"809" 50.2266211435199 69.2727711750194 28.881279588677 1 0 1 0 0 1 1 1 -1
"810" 93.3294561924413 8.22438814211637 78.240933851339 0 0 1 0 1 1 0 1 -1
"811" 86.0041930805892 84.1585159301758 94.7648896835744 0 0 0 0 1 1 0 0 -1
"812" 26.1293704854324 19.1613418282941 66.8233663309366 0 1 0 0 1 1 1 0 -1
"813" 9.76440464146435 6.56902326736599 4.99101742170751 0 0 0 0 1 0 1 0 -1
"814" 98.1303598033264 13.7243065983057 21.4587215567008 1 1 1 1 1 0 0 0 -1
"815" 45.533008989878 40.8798904623836 37.7317004837096 1 1 1 1 1 1 0 0 -1
"816" 1.49009854067117 97.9905762709677 42.2652490437031 1 0 1 0 1 1 1 1 -1
"817" 37.3880161670968 3.53961086366326 24.0346712060273 0 1 0 1 1 0 0 0 -1
"818" 78.6469181766734 48.1832940597087 34.9112547002733 0 1 1 0 0 1 0 1 -1
"819" 80.0939384615049 38.3556460263208 54.9609609646723 1 0 1 0 0 1 0 1 -1
"820" 19.323054025881 99.0588486660272 10.6568757910281 1 0 1 1 0 0 0 1 -1
"821" 12.0604285504669 34.5274517312646 44.2925554234535 0 1 1 1 0 0 0 1 -1
"822" 75.16039442271 56.4519119216129 50.7128589088097 0 0 1 0 0 1 0 1 -1
"823" 31.181133328937 27.2695187944919 84.5961425453424 0 0 0 1 1 1 0 0 -1
"824" 37.7961018588394 61.0814473591745 22.6423691259697 0 0 0 1 0 0 1 0 -1
"825" 21.4167182566598 90.584805724211 56.0231258161366 1 0 1 1 0 1 0 0 -1
"826" 85.179631295614 49.9333430081606 76.5537053812295 1 0 0 1 0 1 0 1 -1
"827" 32.8451186884195 13.1857672473416 33.4897507913411 0 1 1 0 0 0 1 1 -1
"828" 56.2870452646166 9.05580741818994 42.4000874394551 0 0 1 0 1 1 1 1 -1
"829" 61.6180968703702 48.9596331026405 37.601329293102 0 0 1 1 1 1 1 0 -1
"830" 21.5418565785512 77.6464210124686 95.0327701633796 1 0 0 1 1 0 1 1 -1
"831" 28.2718074508011 5.97888024058193 7.52438048366457 1 1 0 0 0 0 1 0 -1
"832" 33.9351799106225 17.0350411208346 63.303907867521 1 0 0 1 1 1 1 1 -1
"833" 75.5196692654863 90.2183177880943 39.8522715317085 0 1 1 0 0 1 1 0 -1
"834" 6.90745557658374 71.360034798272 60.7627526391298 1 0 0 1 0 0 0 0 -1
"835" 18.9723719842732 32.5758903753012 43.387821665965 1 1 1 0 0 0 0 1 -1
"836" 66.2721702130511 40.4183296952397 21.3632719358429 0 0 0 1 1 1 1 0 -1
"837" 21.2977530434728 84.2380543472245 47.3625101381913 1 0 1 1 1 0 1 1 -1
"838" 30.7857384672388 44.6009325329214 36.0411443049088 1 0 1 1 0 0 1 0 -1
"839" 45.3046642709523 1.28020460251719 65.8713310025632 0 1 0 0 1 1 1 1 -1
"840" 93.5593862086535 28.8286235416308 9.68979415483773 1 1 1 1 1 0 0 1 -1
"841" 70.8075838163495 51.3887964421883 22.6183557650074 0 0 1 1 0 1 0 1 -1
"842" 34.6748249605298 43.2390613481402 16.6885549668223 0 1 0 0 0 1 1 0 -1
"843" 23.6675355583429 92.2599244397134 81.7176654469222 0 1 1 0 1 0 1 1 -1
"844" 2.79834251850843 81.2731240643188 88.5716725606471 1 1 0 1 0 0 0 0 -1
"845" 81.0583136742935 68.8097714446485 26.5749156242236 1 1 1 1 1 0 0 1 -1
"846" 61.1527279019356 61.4851015619934 44.474802329205 1 1 0 0 0 1 0 1 -1
"847" 78.4650245448574 79.4339983025566 13.0723956506699 1 1 1 1 0 0 0 0 -1
"848" 5.26150756049901 61.6931658703834 1.04203075170517 0 1 1 0 0 0 1 0 -1
"849" 5.98971487488598 73.1827461626381 28.4388632979244 1 0 1 0 0 0 1 1 -1
"850" 87.047398951836 34.1676579089835 68.5560275334865 0 1 0 0 0 1 1 0 -1
"851" 37.970530311577 59.1412052512169 67.8925934713334 0 1 1 0 0 1 1 1 -1
"852" 8.23573230300099 2.48045746702701 17.7956255618483 0 0 1 0 0 0 0 0 -1
"853" 81.0942495474592 88.1643402157351 7.96318750362843 1 0 0 1 1 1 1 0 -1
"854" 42.2516879159957 24.205384706147 13.2288704393432 1 0 0 1 1 0 0 1 -1
"855" 28.5367433913052 4.09461876843125 5.95224795397371 0 0 1 1 1 0 1 1 -1
"856" 92.3965845955536 35.8104278100654 37.6072467071936 1 1 0 0 1 1 0 0 -1
"857" 96.8614456010982 17.6681833341718 7.02627815771848 0 0 0 0 1 0 0 1 -1
"858" 70.1608112780377 0.416534999385476 38.9060806715861 0 0 0 0 1 0 0 0 -1
"859" 15.0438161566854 35.0211577489972 27.7420047204942 1 0 0 0 0 1 0 0 -1
"860" 48.811615142040 82.4579592095688 64.2800120636821 1 1 1 0 1 1 0 1 -1
"861" 8.91133879777044 10.1643696660176 82.0257008541375 0 1 1 1 0 0 0 0 -1
"862" 27.7273420011625 5.35581440199167 85.8122583245859 1 1 1 0 1 1 1 1 -1
"863" 34.2950934777036 9.09374037291855 71.4247266296297 0 0 1 1 0 1 1 1 -1
"864" 74.7259597759694 74.9435616191477 73.9092061296105 1 1 1 1 1 1 0 1 -1
"865" 43.6368631431833 44.6162026608363 2.00001928023994 1 0 1 0 0 0 0 0 -1
"866" 70.1272378442809 57.2818495566025 67.937393905595 1 1 1 1 0 0 0 0 -1
"867" 65.3255670564249 67.4666145583615 41.245093732141 0 1 1 1 1 1 1 1 -1
"868" 46.3092597201467 69.0817386610433 16.0319618415087 1 1 0 0 1 1 0 1 -1
"869" 16.8247094377875 88.4439422283322 81.4681166550145 1 1 0 0 0 1 0 0 -1
"870" 86.8028707103804 5.11597462464124 77.1195045206696 1 1 0 0 1 0 0 1 -1
"871" 57.6771571999416 75.8226969279349 91.3211876759306 1 1 1 0 0 1 1 1 -1
"872" 10.6213690945879 61.1496637808159 15.9009968396276 0 1 0 1 0 1 0 1 -1
"873" 50.7721624104306 87.278610933572 39.1850038664415 1 0 0 1 0 0 1 1 -1
"874" 30.5306029506028 5.46680348925292 75.627663731575 1 1 1 0 1 1 1 1 -1
"875" 6.98294846806675 53.4196301130578 46.2295343866572 0 0 0 0 0 1 0 0 -1
"876" 34.1866519069299 44.981529773213 77.9920456232503 1 0 1 0 0 1 1 1 -1
"877" 63.3892416255549 11.8086667964235 17.237355443649 0 0 1 0 1 1 1 0 -1
"878" 4.35342811979353 76.176101132296 63.2495316211134 0 1 0 1 1 0 1 0 -1
"879" 91.9442381942645 65.2136561227962 97.3292575217783 1 0 1 1 1 1 1 1 -1
"880" 18.8466562423855 5.7012228993699 99.2358776042238 0 1 1 1 0 1 1 1 -1
"881" 12.7177299000323 76.1411745101213 29.8705795314163 0 1 1 1 0 1 0 1 -1
"882" 43.502615718171 35.1422629551962 54.0012132609263 0 1 0 0 1 0 0 1 -1
"883" 70.211953134276 52.4072231957689 92.7093075355515 0 0 0 0 1 0 0 0 -1
"884" 39.4844724331051 10.8173686312512 25.3203416708857 0 1 0 1 1 1 0 0 -1
"885" 18.8169810222462 78.8971485802904 68.6089466325939 0 0 0 0 1 1 0 0 -1
"886" 73.5030684852973 50.3031208878383 92.6958042895421 1 0 1 1 1 0 0 0 -1
"887" 65.3829594375566 30.4982557194307 9.88031977321953 0 1 0 0 0 1 1 0 -1
"888" 56.0432525817305 24.8853304190561 70.6114260479808 1 1 1 1 0 0 1 0 -1
"889" 15.7494530081749 80.5962536484003 47.2855825442821 1 0 0 0 0 1 0 0 -1
"890" 36.8812057888135 1.28448663745075 94.7846551658586 1 1 0 1 1 1 0 0 -1
"891" 19.9687861138955 59.5111185219139 65.2117756893858 1 0 1 1 0 1 1 1 -1
"892" 59.6623211400583 40.7069465378299 68.8096274156123 1 1 1 0 1 1 1 1 -1
"893" 21.5345633449033 31.2979105394334 3.20489818695933 0 0 0 1 0 1 1 0 -1
"894" 85.9852373134345 4.78986562229693 29.8349553951994 1 1 1 0 1 0 0 1 -1
"895" 85.8277956023812 68.051548441872 53.7487893830985 0 1 1 1 0 0 1 0 -1
"896" 66.1766355857253 32.2786384960636 45.7913207588717 0 1 0 0 1 1 0 0 -1
"897" 3.24822363909334 70.2053263317794 48.2053684536368 1 0 0 0 0 1 0 0 -1
"898" 21.4577259728685 94.1243153298274 30.1728153368458 1 0 0 1 0 1 0 1 -1
"899" 44.2199224140495 12.3645006911829 98.0577488429844 0 1 0 1 0 1 0 0 -1
"900" 20 50 50 0 1 0 1 0 1 0 1 -1
"901" 97.5440383515832 89.5494515489649 11.658286046351 0 1 1 0 0 0 1 1 800
"902" 98.1090555264706 80.5831828439387 7.47124511092888 0 1 1 1 0 0 1 0 800
"903" 96.348485501315 77.596743920005 89.5207682081455 0 1 0 1 0 1 1 0 802
"904" 63.5230730312233 94.651519780958 16.6783147047190 0 0 1 1 1 1 0 1 804
"905" 22.3968243002471 14.1956376259676 99.5837943285314 1 1 1 1 0 1 1 1 806
"906" 93.5930250519887 8.00868768051144 73.173774171582 1 0 1 0 1 1 0 1 810
"907" 93.734709049575 13.1988516144663 78.8540520008862 0 0 1 0 1 1 0 1 810
"908" 86.4965374763124 85.3745146442992 99.7879385800901 1 0 0 0 1 1 0 0 811
"909" 46.2602489317252 37.6028593843871 34.6850962798737 1 1 1 1 0 0 0 0 815
"910" 38.1302924779755 0.0399922474003813 27.0980508897658 0 1 1 1 1 1 0 0 817
"911" 37.7749837874435 3.96983041098104 22.9065279220433 1 1 0 1 0 0 0 0 817
"912" 80.9964288087797 40.1310565923914 35.3073728446144 0 1 0 0 0 1 0 1 818
"913" 80.2125223151647 39.0889713702769 50.5146304360554 1 0 1 1 0 1 0 1 819
"914" 56.3168984017393 7.8229163905067 41.231474163121 0 0 1 0 0 1 1 1 828
"915" 34.4224858451635 15.7619059118065 60.8677975614294 1 0 0 1 1 1 1 1 832
"916" 69.1817644655887 40.7440900202657 20.2711383047502 0 0 0 1 1 1 1 0 836
"917" 71.4374125008471 48.5105716329684 20.5626178662136 0 0 1 1 0 1 0 0 841
"918" 34.827676662883 46.0331596170735 16.9040072880972 0 1 0 0 0 1 1 0 842
"919" 81.6505767549388 73.098703109394 28.9890344029458 1 1 1 1 1 0 0 1 845
"920" 6.84133723462912 63.0171881588958 7.43570779744617 0 1 1 0 0 0 1 0 848
"921" 38.7037893672985 58.0229085626889 67.6673860243256 0 1 1 0 0 1 1 1 851
"922" 81.3105244996488 79.7356544567832 10.0649589441546 1 0 0 1 1 1 1 0 853
"923" 29.3537031462935 1.59266052920788 9.63546728425728 0 0 0 1 1 0 1 1 855
"924" 92.7289386242628 35.1864756215677 39.4643024724826 1 1 0 0 1 1 0 0 856
"925" 92.78356586257 33.3351607862065 42.5648154866843 1 1 0 0 1 1 0 0 856
"926" 94.4423629650006 33.4555470654977 37.0262883578462 1 1 0 0 1 1 0 0 856
"927" 16.0389965241355 43.9783832019334 23.4900507205104 0 0 0 0 0 1 0 0 859
"928" 29.2503364363328 2.67024415610115 93.543791070267 1 1 1 0 1 1 1 1 862
"929" 48.1229872702712 72.9238846216235 18.4301329537384 1 1 0 0 1 1 0 1 868
"930" 18.5477400675001 92.6572640069164 79.5970663291122 1 1 0 0 0 1 0 0 869
"931" 57.9132626121438 75.5083086280695 93.6421757880779 1 1 1 0 0 1 1 1 871
"932" 58.0474874540232 76.2130622436593 91.8890570545737 1 1 1 0 0 1 1 1 871
"933" 11.9890633681369 65.9126990295219 21.0889068062395 0 1 0 1 0 1 0 0 872
"934" 50.7802385212899 80.8151704606602 40.6734538686649 1 0 0 1 0 0 1 0 873
"935" 33.536176983099 8.20192872395129 68.1638015793687 0 1 1 0 1 1 1 1 874
"936" 31.5362315605906 12.3558076835603 69.4141145144125 1 1 1 0 1 1 1 0 874
"937" 34.6512111788616 46.1644261201953 79.9018153000593 0 0 1 0 0 1 1 1 876
"938" 4.79092388225322 73.1769009472791 63.3158223670956 0 1 0 1 1 0 1 0 878
"939" 92.9753937217918 66.2483595820387 94.203153423039 1 0 1 1 1 1 1 1 879
"940" 94.8211406402472 65.6491801401032 0.242683945463469 1 1 1 1 1 1 1 1 879
"941" 70.8468412286602 51.3330952199033 96.3323902025018 0 0 0 1 1 0 0 0 883
"942" 70.8189116870053 52.0980833298871 94.9152387786302 0 0 0 0 1 0 0 0 883
"943" 39.7687815546813 2.9262087431397 28.1673002554194 0 1 0 0 1 1 0 0 884
"944" 40.6738625904125 9.76792034779199 20.4968631183021 0 1 0 1 1 1 0 0 884
"945" 65.4164108233526 28.3370648572741 10.2127297855686 0 1 0 0 1 1 1 0 887
"946" 20.7681867926893 62.0345148480229 68.085322594361 1 0 1 1 0 0 1 1 891
"947" 59.7732089227781 44.7587234806132 69.3150324686395 1 1 1 0 1 1 1 1 892
"948" 86.4940811921842 3.52727199336412 31.3125618010182 1 1 1 0 1 0 0 1 894
"949" 86.2747350752671 13.7905452155319 27.5790070493085 1 1 1 0 1 1 0 1 894
"950" 45.8002228698784 13.9471028536392 96.5771439844964 0 1 0 1 0 0 0 1 899
"951" 46.2749916686768 8.7792464647619 3.05819346772358 0 1 0 1 0 1 1 0 899
"952" 46.7171085214845 12.243817082606 97.4590084055805 0 1 0 1 0 1 0 0 899
"953" 44.2351471693255 7.96564947870203 98.1453756595035 0 1 0 1 0 1 0 0 899
"954" 98.6447231199523 81.9848235651917 93.6325399628872 0 1 0 1 0 1 1 0 903
"955" 95.635113148866 3.26452116632256 66.4004215369905 0 0 1 0 1 1 0 1 906
"956" 86.9642809557157 89.6424020256173 99.5325790084824 1 0 0 0 1 1 0 0 908
"957" 89.1933677507236 86.7276869833823 1.62564913424718 1 0 0 1 1 1 0 0 908
"958" 80.2583158466272 38.7561917855354 56.0385908146733 1 0 1 1 0 1 0 1 913
"959" 36.0326724552001 45.4085730984155 18.8224375088350 0 1 0 0 0 1 1 0 918
"960" 35.3501105976163 48.1165564672137 22.2448706941162 0 1 0 0 0 1 1 0 918
"961" 7.71337014358358 67.2926914200178 12.3268588773816 0 1 0 0 0 0 1 0 920
"962" 9.2103549193353 71.9481910266698 10.2172177112361 0 1 1 0 0 0 1 0 920
"963" 8.04978930378769 60.4732110971913 7.28207586894557 0 1 1 0 0 0 1 0 920
"964" 39.3796275164512 64.3396378139188 71.8107012817713 0 1 1 0 0 1 1 1 921
"965" 40.3015328895903 58.4303361128361 70.1877718334674 0 1 1 0 0 1 1 1 921
"966" 94.1033230823976 34.3835849530274 36.3150876438528 1 1 1 0 1 1 0 1 924
"967" 93.0649448800832 29.852395743888 47.2642063127527 1 1 0 0 1 0 0 1 925
"968" 29.4495135110446 4.75563511969953 96.9475419335872 1 1 1 0 1 1 1 1 928
"969" 50.398319793655 73.0736133793272 17.534563005524 1 1 0 0 1 1 0 1 929
"970" 33.8782849232526 2.01113286086808 63.4036023252169 0 0 1 0 1 1 1 1 935
"971" 31.6599452149814 8.905477143209 64.3625518683203 1 1 1 0 1 1 0 0 936
"972" 72.7882804688157 45.436057328103 96.3888748134514 0 0 0 0 1 0 0 0 942
"973" 41.0980848775572 8.10120425731287 13.5528763944272 0 0 0 1 1 1 0 0 944
"974" 65.6738913768643 30.7661999457257 14.5609834477707 0 1 0 0 1 1 1 0 945
"975" 65.4511656491086 24.3127262619271 7.69745723279152 0 1 0 0 1 1 1 0 945
"976" 21.8144791954288 65.8716511325644 73.0470898743815 1 0 1 1 0 0 1 0 946
"977" 25.675629408694 62.3712530065682 71.6699910302498 1 0 1 1 0 0 1 1 946
"978" 22.7090558743707 54.5969755525265 67.4907405985929 1 0 1 1 0 0 1 1 946
"979" 20.9439426814527 66.1340635821131 71.082309338769 1 0 1 1 0 0 1 1 946
"980" 86.5277284644544 3.55153347867773 30.3826705955869 1 1 1 0 1 0 0 0 948
"981" 87.192418400933 15.2579820781801 28.3740185561446 1 1 1 0 1 1 0 1 949
"982" 86.6911595780056 13.0614309823732 19.0090059197462 1 1 1 0 1 1 0 0 949
"983" 45.1928998722282 16.9205460177537 0.477957560629861 0 1 0 1 0 1 0 0 953
"984" 99.826731997307 82.8781691034571 92.5646460719545 0 1 0 1 0 1 1 0 954
"985" 7.82064542081098 57.4763928033528 21.2412986600999 0 1 0 1 0 0 0 0 961
"986" 10.5161443247733 70.4647222296861 19.1399619791704 0 1 1 0 0 0 1 0 962
"987" 39.491112180096 60.8373549942017 70.1500914884249 1 1 1 0 0 1 1 1 964
"988" 40.9363129337921 60.2275428344168 66.1638407285224 0 1 1 0 0 1 1 1 965
"989" 50.7647801887006 69.4445834315365 13.5729975129367 1 1 0 0 0 1 0 1 969
"990" 35.6464807627674 3.88355829046161 60.593208855201 0 0 1 0 1 0 1 1 970
"991" 41.7479179602443 12.1082687320135 17.4062261514739 0 0 0 0 1 1 0 0 973
"992" 23.6697023104562 49.8409840787602 75.78341966497 1 0 0 1 0 0 1 1 978
"993" 23.3619532681673 49.5588378689409 65.0475855717717 1 0 1 1 1 0 1 1 978
"994" 23.2852401583127 41.3361129463231 66.2636403186555 1 0 1 1 0 0 1 1 978
"995" 23.1666040818631 52.5244249176627 66.579500648562 1 0 1 0 0 0 1 1 978
"996" 23.4804117532978 53.4365375165146 74.724468462522 1 0 1 1 0 0 1 1 978
"997" 87.1370215541337 12.8632405266201 15.7443354432056 1 1 1 0 1 0 0 1 982
"998" 46.7113384069553 21.2111897003518 0.88310198749831 0 1 0 1 0 1 0 0 983
"999" 37.6466738665794 5.53199384834881 60.4591111733383 0 0 1 0 1 0 1 1 990
"1000" 27.9302473441657 52.1318132193578 77.6389867454398 1 0 0 1 0 0 0 1 992
"1001" 24.032890955793 48.0921403298141 75.2316255740724 1 0 0 1 0 0 1 1 992
"1002" 24.10940318713 49.2066360001526 65.188964631515 1 0 1 0 0 0 1 1 995
"1003" 23.5947195950495 46.5864702171974 70.5919548540358 1 0 1 1 0 0 1 1 996
"1004" 23.9513690921077 50.472257849559 88.4075629682412 1 0 1 1 0 0 1 1 996
"1005" 49.0294083605805 21.2099773300393 98.727399163883 0 1 0 0 0 0 0 0 998
"1006" 38.4623015494915 99.7174392863071 58.5295276536107 1 0 1 0 1 0 1 1 999
"1007" 37.9614557554832 8.53934521967538 58.8056810616712 0 0 1 0 1 0 1 1 999
"1008" 24.3495808163344 47.1702272817688 75.5882035557636 1 0 0 1 0 0 1 1 1001
"1009" 24.0509873105472 60.4737473944326 73.4315153440686 1 0 0 1 0 0 1 1 1001
"1010" 24.6173917559910 53.9558455978286 64.9387204179051 1 0 1 0 0 1 1 1 1002
"1011" 24.7258840261138 53.5267420181503 93.3928642094467 1 0 1 1 0 0 1 1 1004
"1012" 51.4572763038755 27.6409303178804 95.2696872251847 0 1 0 0 0 0 0 0 1005
"1013" 26.1379611023632 59.8331351122536 78.1829867214567 1 1 0 1 0 0 1 1 1009
"1014" 26.3255457469357 56.5624039872785 69.8139209450743 1 0 1 0 0 1 1 1 1010
"1015" 24.9943503287624 58.0400306976957 66.8321922293401 1 1 1 0 0 1 1 1 1010
"1016" 25.6619736456918 47.106911826982 61.3741400539935 1 0 1 0 0 1 1 1 1010
"1017" 24.7760947443101 53.7690566390652 94.0122763451232 1 0 1 1 0 0 1 1 1011
"1018" 51.9174290109382 25.6021569650000 91.5644966715565 0 1 0 0 0 0 0 0 1012
"1019" 25.4486557933058 56.1910204501262 90.890143541592 1 0 1 0 0 0 1 1 1017
