# Supplementary material for: Finding Evidence for Local Transmission of Contagious Disease in Molecular Epidemiological Datasets
Source: PLoS One. 2013 Jul 26;8(7):e69875. doi: 10.1371/journal.pone.0069875 (PMC3724731; doi:10.1371/journal.pone.0069875)
Supplement: Simulated Dataset S2 — Example simulated dataset, used to generate figure S1. (TXT) [file pone.0069875.s008.txt]

"ID" "time" "x" "y" "gen1" "gen2" "gen3" "gen4" "gen5" "gen6" "gen7" "gen8" "infector"
"1" 7.96748828142881 75.6758414907381 61.8254350032657 1 1 0 0 0 0 1 0 -1
"2" 18.6398215591908 56.7496241303161 97.5481007946655 0 1 1 0 1 0 1 0 -1
"3" 78.674753033556 19.3806830560789 50.0318880192935 1 1 1 1 1 0 1 0 -1
"4" 38.7627493822947 79.6841604635119 47.1657224232331 0 0 1 1 1 1 0 1 -1
"5" 4.57302338909358 13.4518185630441 7.98583128489554 0 1 0 1 1 1 1 0 -1
"6" 17.0792082091793 84.8228512564674 44.7907098801807 0 1 1 0 0 0 1 1 -1
"7" 78.5729572642595 21.3171811308712 27.1483798045665 1 0 0 0 0 1 0 0 -1
"8" 41.5914638899267 91.328014456667 27.5328136514872 0 0 0 1 1 1 0 1 -1
"9" 66.0303824814036 79.6729002846405 75.5925681209192 1 1 1 1 1 1 1 0 -1
"10" 44.9178824201226 77.1332020638511 11.4638435421512 0 1 0 1 1 1 0 1 -1
"11" 16.7567180935293 58.973928517662 7.24294534884393 1 0 0 0 0 0 0 0 -1
"12" 64.4502504030243 61.6548326564953 48.0754054849967 1 0 0 1 0 1 1 1 -1
"13" 70.4919225769117 16.8775028083473 89.0992616768926 1 1 0 0 0 0 1 0 -1
"14" 24.8825990129262 78.8166017271578 43.9171681180596 1 1 0 1 0 1 0 1 -1
"15" 96.0133189335465 40.614022500813 77.1670586662367 0 1 1 1 0 0 1 0 -1
"16" 60.6694281334057 28.6066241562366 82.5113579863682 1 1 1 0 1 1 1 1 -1
"17" 27.2771795047447 11.6809667786583 0.66043131519109 1 0 0 0 0 0 1 0 -1
"18" 41.1666738567874 12.1079050935805 68.3920264011249 1 0 1 0 0 0 0 0 -1
"19" 72.7189402328804 35.8275491977111 44.9408504879102 0 1 0 0 0 0 1 0 -1
"20" 64.4755299668759 13.337902049534 85.1827806327492 0 1 0 1 1 1 1 0 -1
"21" 41.4256101939827 97.7158901980147 90.9943079575896 1 0 1 1 0 1 0 0 -1
"22" 44.0682295011356 82.0078078890219 73.5790424048901 0 0 0 0 1 0 0 0 -1
"23" 16.2987770745531 6.4806051319465 66.2804608931765 0 0 1 0 1 1 0 0 -1
"24" 94.4801843026653 98.9631029544398 15.936488751322 1 0 0 0 1 0 1 1 -1
"25" 28.44813617412 63.0254535702989 43.0826008087024 1 0 0 0 1 1 1 1 -1
"26" 0.879976828582585 5.89580526575446 48.5480972100049 1 1 1 0 1 0 0 0 -1
"27" 20.2959976391867 91.4729654090479 46.1433541029692 0 0 1 1 0 0 0 1 -1
"28" 1.31745876278728 13.865080755204 26.3740975409746 0 1 1 0 1 1 0 1 -1
"29" 76.5503374394029 49.3384369648993 5.29687160160393 0 0 0 0 0 1 0 0 -1
"30" 75.4819917492568 90.3902890626341 65.5377379152924 1 0 0 1 0 1 1 0 -1
"31" 29.3792903423309 57.3640788439661 68.3992065023631 0 1 0 0 1 0 1 1 -1
"32" 16.9687557267025 4.29383928421885 15.6341412803158 0 0 0 0 1 1 0 0 -1
"33" 63.7297062203288 53.0845565954223 25.3917988622561 1 1 1 1 0 0 0 1 -1
"34" 7.34507709275931 14.2085966654122 34.7475534770638 1 0 1 0 0 0 0 1 -1
"35" 80.6432544719428 26.3188732322305 53.9765242720023 1 1 0 0 1 0 0 1 -1
"36" 40.5102471588179 40.1263201609254 15.1215547695756 1 0 1 0 1 0 0 0 -1
"37" 69.5311513263732 86.2687845015898 38.3257706416771 1 0 1 0 0 0 1 0 -1
"38" 61.9709423743188 81.2171283178031 6.19796426035464 0 0 0 0 1 0 0 1 -1
"39" 23.8657035399228 8.35448501165956 47.0772499218583 1 1 0 1 0 0 1 1 -1
"40" 41.3868639850989 64.765806007199 56.061642547138 0 1 1 0 1 0 1 0 -1
"41" 38.039831048809 88.6695015011355 17.4528964795172 1 1 0 1 0 1 0 0 -1
"42" 38.9328331453726 85.7043311698362 22.3817838123068 1 0 0 0 0 0 1 0 -1
"43" 76.5487899072468 53.412786219269 54.0471050655469 1 1 1 0 1 0 0 0 -1
"44" 8.19200116675347 35.6017353478819 89.6380368154496 1 0 0 1 1 1 1 1 -1
"45" 27.9580837348476 70.8669990068302 97.7980407420546 1 1 1 1 1 0 1 1 -1
"46" 6.34266827255487 66.639682254754 56.3363309018314 1 1 0 0 1 0 0 0 -1
"47" 69.2781121237203 51.9217769615352 63.5230235289782 0 1 0 0 0 0 0 0 -1
"48" 74.133943580091 4.7255790559575 42.7258358569816 0 0 1 1 1 0 1 0 -1
"49" 52.0722771063447 84.0624529402703 58.1415332853794 0 0 0 0 1 1 0 0 -1
"50" 34.3433301430196 31.591942650266 97.0368368783966 1 1 0 1 1 0 1 1 -1
"51" 58.9657926233485 11.6336187813431 45.884112152271 1 1 1 0 1 1 1 0 -1
"52" 67.6011838717386 6.77924198098481 6.59249301534146 0 1 1 0 0 1 0 0 -1
"53" 37.8784050932154 23.9358210470527 59.2875318601727 0 0 1 1 0 1 0 1 -1
"54" 86.3696541171521 21.4139133226126 83.1928794039413 0 0 1 0 1 0 0 0 -1
"55" 37.1881607687101 48.2529944041744 51.0424194158986 1 1 0 1 0 0 0 1 -1
"56" 57.1931481361389 21.589777758345 65.5296586919576 0 1 1 0 1 0 0 0 -1
"57" 8.69495514780283 34.440544527024 44.6826142258942 1 0 1 0 1 1 1 1 -1
"58" 59.5749552594498 35.0002809194848 8.44485952984542 0 1 1 0 1 1 0 1 -1
"59" 6.70639460440725 99.3576171807945 97.9127992643043 0 1 0 0 1 0 0 0 -1
"60" 88.3208641549572 20.5827887402847 42.8827721625566 1 1 0 1 1 1 0 0 -1
"61" 71.6607498936355 85.6793811777607 76.757286535576 1 0 1 0 1 1 1 1 -1
"62" 15.1080855168402 2.71899236831814 57.4528956785798 1 1 1 0 0 1 1 1 -1
"63" 67.7474358584732 68.8678167760372 22.890703054145 1 0 0 0 0 0 0 0 -1
"64" 76.0052052792162 77.4919321294874 38.822198822163 0 1 0 0 0 0 0 0 -1
"65" 18.9712196355686 7.30732595548034 80.3084099898115 0 0 1 1 1 1 0 1 -1
"66" 91.6253170231357 54.8024029005319 68.929965281859 0 1 1 0 1 0 1 0 -1
"67" 2.11514614056796 3.06266259867698 59.0277711162344 1 1 0 1 1 1 1 1 -1
"68" 62.4718273291364 70.7933916244656 71.1935020983219 1 0 0 0 1 1 1 1 -1
"69" 7.04650024417788 70.7367628114298 21.0971919586882 1 0 1 1 1 0 1 1 -1
"70" 82.8845316311345 89.0062212944031 0.616087694652379 0 1 0 0 1 0 0 0 -1
"71" 24.8073501512408 79.9049801426008 92.4613369628787 0 1 0 1 1 0 0 1 -1
"72" 16.169228265062 53.9293589070439 23.9085673121735 0 1 1 1 1 1 1 1 -1
"73" 55.9544446412474 1.0043885326013 74.7462465660647 0 1 1 0 0 0 1 0 -1
"74" 66.9627678580582 14.8952182382345 50.1904107630253 0 1 1 1 1 0 1 1 -1
"75" 73.9678269485012 34.4929983839393 42.5513650523499 1 1 0 0 1 0 0 1 -1
"76" 10.9723402420059 80.6231776019558 91.3125932449475 1 0 0 1 0 0 0 1 -1
"77" 50.3345119999722 78.5145952366292 51.1186771094799 1 0 1 0 0 0 1 0 -1
"78" 34.6784964203835 75.5005936138332 74.0230022231117 0 0 0 1 1 1 0 0 -1
"79" 75.3430589800701 54.4283376075327 53.8044389802963 1 0 0 1 0 1 0 1 -1
"80" 62.5497192842886 69.7285117814317 27.2741559660062 1 0 0 0 0 1 0 1 -1
"81" 96.4673298876733 3.61089122015983 92.4521864624694 1 1 1 1 0 0 1 1 -1
"82" 23.6989246448502 11.2316913437098 96.744337095879 0 1 1 1 0 0 0 1 -1
"83" 63.3384853135794 64.6658244542778 81.1519409529865 0 1 0 1 0 0 1 0 -1
"84" 98.1749214697629 50.6849816069007 80.9039503801614 0 0 1 0 0 0 1 1 -1
"85" 98.7011404940858 96.4775899192318 3.48119905684143 0 0 0 0 0 0 1 1 -1
"86" 21.5148283168674 24.996839556843 55.1421663723886 0 1 0 1 1 1 0 1 -1
"87" 76.710240659304 49.7685641283169 77.178721758537 0 0 0 0 1 0 1 1 -1
"88" 29.0856166277081 33.0922290682793 25.3235412761569 1 1 1 1 0 1 1 1 -1
"89" 75.1215421129018 50.6715463008732 28.7948369979858 0 0 0 0 0 0 1 0 -1
"90" 98.6581807024777 41.8316083261743 93.0430629989132 0 1 1 1 0 0 1 0 -1
"91" 98.9622384309769 61.237674462609 16.7012834455818 0 1 0 0 0 1 1 1 -1
"92" 78.9636449888349 2.12274964433163 30.1188895013183 1 0 1 0 1 1 1 1 -1
"93" 94.7161187184975 82.3390275239944 50.6648014299572 1 0 0 0 0 0 1 0 -1
"94" 97.1508697140962 65.287471585907 42.9003353929147 1 1 1 0 0 0 0 1 -1
"95" 71.771593298763 56.2132306862622 34.2476242221892 1 0 0 0 1 1 1 1 -1
"96" 15.0250474456698 91.4713299833238 85.6037549907342 1 0 1 1 0 0 0 1 -1
"97" 23.3799305511639 76.4810274355114 51.4284993289039 0 0 0 0 0 1 0 0 -1
"98" 55.1649831235409 17.5255450885743 73.4984305687249 0 0 0 1 0 1 0 0 -1
"99" 73.1236199848354 60.4363207239658 61.67370416224 0 0 1 1 1 0 0 0 -1
"100" 12.4627956887707 22.4935604259372 65.6986930640414 1 1 1 1 1 0 0 1 -1
"101" 43.0270577548072 97.03233926557 66.8521953048185 1 0 0 1 1 0 1 1 -1
"102" 56.4322357764468 16.806109296158 52.5278283748776 1 0 1 0 1 1 0 1 -1
"103" 22.7159589761868 43.3519847225398 82.2771432809532 0 1 1 0 0 0 1 0 -1
"104" 74.5534083573148 36.2952393945307 37.9318607738242 0 1 1 1 1 0 0 1 -1
"105" 18.0652108276263 83.7750117992982 33.1734225619584 1 0 1 0 1 0 1 1 -1
"106" 29.3172534555197 73.487590556033 29.6954085119069 1 1 0 0 1 0 0 1 -1
"107" 91.1189722362906 11.8871931917965 67.968861036934 0 1 0 0 0 1 1 0 -1
"108" 1.32523258216679 69.1532624186948 64.516224549152 0 0 0 1 0 1 0 1 -1
"109" 27.133580762893 96.7666879063472 18.4518082998693 0 0 1 1 0 1 1 1 -1
"110" 67.7648029755801 46.2276210542768 28.9088281337172 1 1 0 0 1 1 1 0 -1
"111" 77.1939184283838 28.7107571959496 95.7718805875629 1 0 1 0 0 1 1 0 -1
"112" 37.8935802960768 20.0425500748679 95.0068530393764 0 0 1 1 0 0 0 1 -1
"113" 98.2367011485621 8.51035222876817 44.3546268856153 0 1 1 0 1 0 1 0 -1
"114" 64.6946571068838 12.421770230867 43.4208262711763 1 0 1 1 0 1 1 1 -1
"115" 90.8165415981784 44.5326944347471 88.530940702185 0 1 1 1 1 1 0 0 -1
"116" 74.8057778459042 68.5413089115173 90.2980116428807 0 1 1 1 1 0 0 0 -1
"117" 48.0271854437888 78.0452409293503 67.4311478156596 0 0 0 0 0 0 0 1 -1
"118" 32.6514986576512 88.3936802623793 5.15552142169327 1 1 1 1 0 1 1 1 -1
"119" 88.4548184229061 18.9741571433842 96.6796819120646 0 1 1 1 0 1 1 0 -1
"120" 9.04598855413496 43.0680555989966 18.2545546907932 1 1 0 1 1 1 1 0 -1
"121" 71.4937831507996 26.6223688609898 49.9865056015551 0 1 1 1 0 0 0 0 -1
"122" 63.4704343508929 62.2967159608379 41.1974514136091 1 1 1 1 0 0 1 0 -1
"123" 15.2004504110664 14.3700150307268 73.3732040738687 1 1 1 0 0 1 0 1 -1
"124" 36.5917517105117 40.6548595288768 51.273448439315 1 1 1 0 1 0 1 0 -1
"125" 41.7286897078156 96.7066233977675 4.24944791011512 1 1 0 0 0 1 0 1 -1
"126" 45.5122570507228 20.7303319592029 34.2181822983548 1 0 0 0 0 1 1 0 -1
"127" 38.4693249128759 21.927793812938 79.3200228130445 0 1 1 0 1 1 1 0 -1
"128" 54.0447439765558 45.059169922024 74.9011063948274 0 0 0 1 0 0 0 0 -1
"129" 62.6341749448329 68.4037542203441 43.986406782642 0 0 1 0 0 1 0 0 -1
"130" 97.116768383421 99.4318064069375 78.1607933808118 1 1 1 0 0 1 0 1 -1
"131" 90.4179938603193 33.2663751440123 11.0766174970195 0 1 1 0 1 0 0 0 -1
"132" 84.3221487710252 13.9151799725369 65.3208563104272 1 1 1 1 0 1 1 1 -1
"133" 15.4572666157037 39.1025515738875 14.695539441891 0 0 0 1 0 0 0 1 -1
"134" 59.8110350081697 49.4627310428768 9.4432590296492 1 1 1 0 0 0 1 0 -1
"135" 40.2368758805096 72.9331617709249 1.71246130485088 0 0 0 0 1 0 0 0 -1
"136" 88.3450708352029 29.1311507578939 1.22623348142952 1 1 0 0 0 1 1 1 -1
"137" 84.4958387780935 19.7020617313683 30.0611770711839 1 0 0 0 0 0 0 0 -1
"138" 80.2701450884342 32.4739118805155 7.82461462076753 1 1 1 1 0 0 1 0 -1
"139" 45.4123568255454 16.9919969979674 67.3466092674062 0 0 1 0 0 1 0 0 -1
"140" 94.0673156641424 84.3120183795691 37.7096998039633 0 0 1 0 1 0 1 1 -1
"141" 84.0840059798211 26.7376992618665 37.7152799163014 0 0 1 1 1 1 1 0 -1
"142" 69.0218097995967 17.1602116897702 92.6600323989987 1 0 1 0 0 1 0 0 -1
"143" 84.788761776872 32.5330767314881 65.2736000018194 0 0 0 0 1 0 1 0 -1
"144" 30.5818341672421 7.80596057884395 1.39379505999386 0 0 0 0 0 1 1 1 -1
"145" 34.7542160423473 76.9533649552613 1.49405440315604 1 1 1 0 0 1 0 1 -1
"146" 53.6091744666919 72.2787021659315 62.4981574947014 0 0 1 1 1 0 0 1 -1
"147" 6.05905735865235 9.31161956395954 88.9193568844348 1 0 0 0 0 1 0 1 -1
"148" 15.7403411343694 33.8285509264097 36.1929244594648 0 1 1 0 1 0 0 1 -1
"149" 60.9352193307132 8.28792466782033 93.471146421507 1 1 1 0 1 0 1 1 -1
"150" 25.5272897193208 90.2201932389289 75.1999094849452 1 0 1 0 0 0 1 0 -1
"151" 2.86889437120408 12.8365460084751 18.1021183729172 1 0 1 0 1 1 0 0 -1
"152" 26.4840315561742 6.57214734237641 74.1468507563695 1 1 1 0 1 1 1 1 -1
"153" 26.0766952764243 24.4416926754639 37.6224573934451 0 0 0 0 1 1 0 0 -1
"154" 46.1518960772082 13.0195102654397 77.716476470232 0 0 0 0 0 0 1 0 -1
"155" 39.5315657369792 48.346784664318 82.8672250499949 0 0 1 1 1 1 0 1 -1
"156" 75.7552552735433 8.43773933593184 2.63000854756683 1 1 0 1 0 1 1 0 -1
"157" 95.5656552920118 92.2731074504554 94.0645427443087 0 0 1 1 0 1 1 1 -1
"158" 9.53364977613091 76.2687751324847 56.4522385597229 1 0 0 1 1 1 0 1 -1
"159" 32.3784093838185 75.1305610407144 67.3282485688105 1 1 0 1 0 0 1 0 -1
"160" 71.7651243554428 92.0170355588198 32.827438460663 0 1 0 1 1 0 0 1 -1
"161" 61.2794746411964 69.6613612351939 16.3582079811022 1 0 1 0 1 1 0 1 -1
"162" 24.6550687821582 56.9199688965455 53.8758469512686 1 0 1 0 1 0 1 1 -1
"163" 11.1954896710813 26.0800743242726 91.6804075241089 1 0 1 1 0 1 1 1 -1
"164" 25.4924470558763 16.14395075012 90.7866920810193 0 1 0 0 1 0 1 0 -1
"165" 6.69971164315939 12.6571401488036 32.7470674877986 0 0 1 0 0 1 1 0 -1
"166" 74.0660581504926 68.1759788189083 0.638049119152129 0 1 1 1 1 0 1 0 -1
"167" 66.3337348029017 87.0489857858047 55.1048757974058 1 1 0 0 0 0 1 1 -1
"168" 59.2288835207 31.5553883789107 12.2170531656593 1 1 1 0 0 0 1 1 -1
"169" 41.4574244525284 80.0843555713072 53.1249102670699 1 0 1 0 0 0 0 0 -1
"170" 77.7062022360042 5.66715754102916 38.6023541912436 1 0 1 0 0 0 1 1 -1
"171" 77.2363883443177 97.1064478158951 1.79319153539836 1 0 0 1 1 0 0 0 -1
"172" 86.5685895318165 78.1537666451186 88.225824246183 0 1 1 0 0 1 0 0 -1
"173" 28.9151693228632 74.8301472747698 63.5346930008382 0 1 0 1 1 1 0 1 -1
"174" 65.6746553024277 84.9967543268576 25.2216641092673 1 1 0 0 0 0 1 0 -1
"175" 39.1565219033509 79.8966207075864 52.7859883615747 0 0 1 0 1 1 1 0 -1
"176" 75.7693461840972 75.2110285451636 87.734939949587 0 1 0 0 1 1 1 1 -1
"177" 96.8373884214088 11.4777358015999 49.5110359275714 0 1 1 1 1 0 1 0 -1
"178" 14.4896053243428 93.5568765737116 23.2252429705113 0 0 1 0 0 1 0 1 -1
"179" 32.9795779660344 87.8024592762813 62.3029335634783 1 1 1 0 0 1 1 0 -1
"180" 33.4230284206569 67.9190308321267 46.2222050642595 0 1 1 0 0 1 1 0 -1
"181" 32.4465203098953 76.6832282533869 59.2882430413738 1 1 0 1 1 0 1 0 -1
"182" 43.3623193297535 33.3564088214189 5.81418601796031 1 0 1 0 0 0 0 0 -1
"183" 60.4053088696674 66.1502897972241 61.8844746146351 1 0 1 1 1 1 0 1 -1
"184" 99.255517241545 3.07548800483346 97.4710097070783 1 0 1 0 0 1 1 1 -1
"185" 31.9952903548256 30.1497519249097 50.8954918244854 0 1 0 0 1 1 1 0 -1
"186" 83.6125848349184 20.7816498354077 55.0226612016559 1 0 1 1 0 1 0 0 -1
"187" 26.198430871591 86.9608132867143 87.9362558480352 1 1 0 0 0 0 0 1 -1
"188" 89.9345097132027 91.2151439348236 24.3984899716452 1 1 0 0 0 0 0 1 -1
"189" 62.0032072532922 60.565517633222 36.9211180135608 1 0 1 0 1 0 0 1 -1
"190" 46.090409043245 91.5233120787889 4.23711419571191 0 0 1 0 1 0 1 0 -1
"191" 95.6751431338489 74.8354564420879 65.0372539181262 1 1 0 0 1 0 1 0 -1
"192" 61.5179030923173 61.2091795541346 36.7553130257875 0 0 1 1 0 1 0 1 -1
"193" 58.3688170881942 20.5368067370728 21.5134150115773 1 1 1 1 1 0 0 0 -1
"194" 87.6028960105032 3.84825747460127 44.912592950277 0 0 1 0 1 0 0 0 -1
"195" 74.3413776392117 97.5115958834067 75.5504878703505 1 1 1 1 1 0 0 1 -1
"196" 3.78388953395188 94.9850750388578 82.8032709658146 1 0 0 0 1 1 0 0 -1
"197" 9.07858132850379 35.7204189058393 81.2495241174474 0 1 1 1 1 1 1 0 -1
"198" 24.2944835219532 12.1878519188613 4.95691462419927 0 1 0 0 0 0 0 1 -1
"199" 65.1850137626752 98.1333537958562 74.9671725556254 1 0 1 0 0 1 1 1 -1
"200" 67.3377425875515 38.8029621448368 45.9796657552943 0 1 0 0 0 1 1 1 -1
"201" 23.2246403349563 11.4293997874483 6.38575905468315 0 1 1 1 1 0 0 1 -1
"202" 24.1976963588968 5.53211676888168 11.9533778633922 0 0 1 1 1 1 0 1 -1
"203" 42.301266011782 25.1516393851489 30.6593836983666 1 0 0 1 1 1 1 0 -1
"204" 6.47694829385728 88.1599219981581 83.9362613856792 1 1 0 0 0 1 0 1 -1
"205" 53.9048687554896 78.8268584059551 20.8573096897453 1 1 0 0 1 1 0 0 -1
"206" 55.7934374781325 81.3049338292331 88.6949214152992 0 0 1 0 1 0 0 0 -1
"207" 46.5054139262065 4.620755254291 41.3618633290753 1 0 1 1 0 1 0 0 -1
"208" 9.69949525315315 12.1068513020873 29.2319491738454 1 1 1 1 1 0 1 0 -1
"209" 17.5195147283375 23.2371475547552 71.2998974369839 0 0 0 0 0 0 1 1 -1
"210" 13.2396959932521 39.1172856790945 70.2381491893902 1 0 1 0 1 1 0 1 -1
"211" 24.740338139236 66.9811761239544 93.6109730275348 1 0 1 1 0 0 1 0 -1
"212" 67.369947116822 44.0769550856203 56.8673289846629 0 1 1 1 0 1 0 1 -1
"213" 11.1919769318774 78.6915065255016 68.0992484092712 1 1 1 1 0 1 0 1 -1
"214" 48.7832452403381 79.479629243724 36.800201702863 0 1 0 1 0 1 1 0 -1
"215" 7.72807339671999 47.3795742960647 4.38551343977451 0 0 1 1 1 1 0 0 -1
"216" 24.5231183478609 6.04465901851654 51.6556343063712 1 0 1 0 0 0 0 1 -1
"217" 99.1556682391092 21.1793170077726 5.69930311758071 1 1 0 0 0 1 0 1 -1
"218" 77.5296927196905 80.2939393091947 3.75458339694887 0 0 1 1 1 0 0 1 -1
"219" 54.9146777018905 7.59695267770439 94.9516504770145 0 0 1 1 1 1 0 1 -1
"220" 94.1531191579998 32.6438544550911 14.951311936602 1 1 0 1 0 1 0 1 -1
"221" 38.7139233294874 81.5064868889749 84.7621696069837 0 1 0 1 1 1 1 0 -1
"222" 80.8357505593449 32.1291299303994 52.3512455401942 1 0 0 1 1 1 0 1 -1
"223" 82.0726807927713 9.89904499147087 27.1462795557454 1 0 1 1 0 1 0 1 -1
"224" 5.70561634376645 86.3521681400016 50.344139081426 1 1 1 0 0 1 1 1 -1
"225" 4.06646621413529 35.7047942001373 85.8362250030041 1 1 1 1 0 1 1 0 -1
"226" 29.0113711496815 42.9245073581114 71.4580510510132 1 0 1 1 0 1 0 1 -1
"227" 1.99323704000562 7.38704402465373 99.180781468749 0 0 1 0 1 0 0 1 -1
"228" 0.647296151146293 20.564844366163 78.6593878874555 1 0 1 0 1 1 0 0 -1
"229" 48.6377607332543 42.5684602931142 96.4303577318788 1 0 0 0 0 1 0 1 -1
"230" 43.3949395781383 95.2028838684782 16.963919554837 0 0 0 1 0 1 0 1 -1
"231" 23.724551871419 67.6651457790285 81.43084354233 1 0 1 0 0 1 1 0 -1
"232" 14.5313502289355 7.73483628872782 44.0919016720727 1 1 1 0 1 1 1 0 -1
"233" 47.8783185593784 4.57608455326408 1.459203613922 0 0 0 0 1 1 0 1 -1
"234" 24.8239055741578 4.28410253953189 31.2815215671435 1 0 1 0 0 1 1 0 -1
"235" 24.0598236443475 16.0434975521639 93.3334431611001 1 0 1 1 0 0 1 0 -1
"236" 2.41946007590741 63.5589242447168 79.7724342672154 0 1 1 0 1 0 1 1 -1
"237" 48.6339055700228 54.5787194278091 66.5459912503138 1 1 1 0 0 1 1 0 -1
"238" 31.2662948854268 6.70691048726439 97.6140345912427 1 1 0 0 0 0 0 0 -1
"239" 96.3544419733807 39.5154980476946 45.0302043929696 1 1 1 0 1 0 1 0 -1
"240" 65.4550051316619 49.8788802418858 86.9608098408207 1 0 0 0 0 1 0 0 -1
"241" 93.3300285367295 14.8761894088238 61.6680713836104 1 0 0 0 1 1 0 0 -1
"242" 44.2182626575232 77.2857956355438 33.9986731763929 1 0 0 1 1 0 1 1 -1
"243" 64.848119020462 85.2536695776507 1.87052229885012 0 1 0 1 1 0 0 1 -1
"244" 42.1794884139672 13.5897238273174 18.4007282601669 1 1 0 0 1 0 1 1 -1
"245" 56.1162878992036 64.4749725237489 2.19267730135471 1 0 1 1 1 1 0 0 -1
"246" 71.2012892821804 40.1056317379698 59.7912960452959 0 1 1 0 0 0 1 0 -1
"247" 14.8346239933744 9.19479040894657 69.6754929609597 0 1 0 1 1 1 0 0 -1
"248" 15.1590421563014 19.3690580548719 43.5736995423213 0 0 1 0 1 0 0 0 -1
"249" 10.422613308765 8.70200088247657 36.6835502209142 0 1 1 0 0 0 1 1 -1
"250" 68.6259534675628 63.8157712528482 73.7229472724721 1 1 1 0 1 1 0 0 -1
"251" 28.3864872064441 5.31739655416459 31.9757282268256 0 1 1 0 0 1 1 1 -1
"252" 67.021065717563 92.6534437807277 73.6753358738497 0 0 0 0 1 0 0 0 -1
"253" 87.3743115225807 15.2784221572801 46.625237702392 0 1 1 0 0 1 1 0 -1
"254" 38.994969939813 58.6408712901175 84.528233204037 0 0 0 1 1 0 0 1 -1
"255" 33.6643412243575 95.630330266431 23.5413847956806 0 0 1 0 1 0 0 1 -1
"256" 48.4274519840255 27.9120359569788 4.70847932156175 0 0 1 0 0 0 0 1 -1
"257" 19.6621523238719 12.5453753164038 18.2269490789622 0 0 0 1 1 1 0 1 -1
"258" 12.7341095125303 4.605285031721 37.6228613778949 0 1 1 0 0 1 0 0 -1
"259" 41.3120415061712 62.1375854127109 22.6699897320941 0 1 0 1 1 1 1 1 -1
"260" 69.530156860128 42.9626617580652 98.1986157596111 1 1 0 0 1 1 0 1 -1
"261" 79.9440163886175 34.5121309161186 52.2167747141793 0 0 0 1 0 0 1 1 -1
"262" 38.8004070846364 57.3464533314109 65.8667217474431 1 1 0 1 1 1 1 1 -1
"263" 42.7145611261949 64.3881819210947 35.6973103014752 0 1 1 1 0 1 1 1 -1
"264" 30.2078334847465 95.0558883836493 75.5429005017504 0 1 1 0 0 1 1 1 -1
"265" 94.1614115610719 62.531659938395 4.46424693800509 0 0 1 0 0 1 0 1 -1
"266" 18.5047144070268 63.737978017889 95.3173086512834 1 0 1 1 0 0 0 0 -1
"267" 64.2878832528368 19.8164797620848 12.653303029947 0 0 0 1 1 1 0 0 -1
"268" 78.1163453124464 7.16435078065842 57.6606841292232 0 1 1 1 0 0 0 0 -1
"269" 7.72296211216599 30.5176638765261 40.6372215365991 0 0 1 0 1 0 0 1 -1
"270" 22.1941962605342 33.5274481447414 34.9374664481729 0 1 0 1 0 1 0 0 -1
"271" 27.0333076827228 95.3001300571486 35.6131973676383 1 0 0 0 1 0 1 0 -1
"272" 89.6054757991806 84.7131958464161 53.9312475593761 0 1 0 0 1 1 0 0 -1
"273" 55.6050123646855 87.7013803459704 16.024228814058 0 1 1 0 0 0 0 0 -1
"274" 98.2611956540495 93.2595524005592 18.4164365520701 1 0 0 1 1 1 0 0 -1
"275" 63.0719031905755 85.1509544765577 29.6424922998995 1 0 0 0 0 0 0 1 -1
"276" 54.7436211258173 55.8836017735302 16.8673220556229 1 1 0 1 1 1 0 1 -1
"277" 48.7013198435307 17.994147958234 26.3533462537453 0 1 1 1 1 1 1 1 -1
"278" 43.224954046309 74.2772325407714 62.2567461337894 0 1 0 1 0 1 1 1 -1
"279" 57.9785843146965 98.3382111648098 42.313264333643 1 1 0 0 0 1 1 0 -1
"280" 99.7857024194673 27.0803412422538 49.6081284247339 1 1 1 0 0 0 0 0 -1
"281" 44.2079202737659 93.6222778633237 58.1785646732897 1 0 1 0 0 0 1 0 -1
"282" 99.2054978152737 11.1339557683095 7.21074908506125 1 0 0 0 0 0 1 0 -1
"283" 70.2887080842629 57.0873600896448 59.2819492332637 0 1 1 1 1 0 0 1 -1
"284" 37.5637075398117 48.1660214019939 38.8410663697869 1 1 0 1 1 0 1 1 -1
"285" 81.7113099154085 88.9179259072989 72.3424491006881 0 0 0 1 1 1 0 0 -1
"286" 81.6789223346859 93.725408311002 39.5889296429232 1 1 1 0 1 1 1 0 -1
"287" 74.4152776431292 41.7577443877235 17.4448247300461 0 0 0 1 1 1 0 0 -1
"288" 82.5783585663885 32.7597326599061 49.7997345402837 0 1 1 1 1 0 1 0 -1
"289" 88.4764701826498 65.0936491088942 87.5052817864344 1 1 1 1 1 0 0 0 -1
"290" 77.760778577067 28.8048710906878 12.1285296045244 0 1 1 0 0 1 0 1 -1
"291" 56.9605200784281 83.2461331738159 50.845416658558 1 0 1 1 0 0 1 0 -1
"292" 94.962454168126 56.5152183175087 25.2796769374982 0 0 1 0 1 1 1 1 -1
"293" 8.86047605890781 64.891091780737 16.5711097884923 0 0 0 1 1 1 0 0 -1
"294" 48.3348991954699 40.7431590138003 58.8336855871603 1 0 0 1 1 0 1 1 -1
"295" 0.42771240696311 84.9108807975426 64.1653138911352 1 0 1 1 0 1 0 0 -1
"296" 81.3005857402459 52.7732331771404 44.6220442187041 1 0 1 0 0 1 1 0 -1
"297" 95.3565507661551 98.5573529265821 63.6925548547879 1 1 1 1 0 0 1 1 -1
"298" 27.6285433676094 61.6752396337688 46.1763475090265 1 1 1 0 0 1 1 1 -1
"299" 68.3268121443689 66.4497576653957 5.29902051202953 1 1 1 1 0 1 1 0 -1
"300" 5.92105945106596 76.4257136965171 4.72981815692037 0 1 1 0 1 0 0 1 -1
"301" 14.7670635022223 62.9261788912117 47.3373331362382 0 1 1 0 1 0 1 1 -1
"302" 67.8857689024881 37.0757695520297 59.1184347169474 1 0 0 1 1 1 1 0 -1
"303" 73.0045355390757 76.5829411800951 69.2608992801979 1 0 0 0 0 1 0 1 -1
"304" 57.4638912221417 32.8344380483031 2.53442111425102 0 0 1 0 0 0 0 0 -1
"305" 29.8727473244071 81.4223033143207 32.232744153589 0 0 0 1 1 1 1 0 -1
"306" 83.3105209283531 55.0446496810764 92.9295320762321 1 1 0 0 1 1 0 1 -1
"307" 68.2181211421266 33.5024151485413 64.5571118919179 1 1 0 0 0 1 0 0 -1
"308" 21.9381806673482 46.7190164374188 2.14201430790126 0 1 1 1 0 1 1 1 -1
"309" 66.9919553212821 27.4175968021154 8.8178725913167 0 1 1 0 0 1 0 1 -1
"310" 52.4845786392689 63.0562424194068 11.1527289263904 0 0 1 1 0 0 0 0 -1
"311" 36.4826283184811 73.7522876588628 81.6572656156495 1 0 1 1 0 1 0 1 -1
"312" 70.6331112189218 73.2785483356565 90.4142057523131 0 0 0 1 1 1 1 1 -1
"313" 89.1690217657015 46.5657096588984 66.8238003971055 0 1 1 0 0 0 0 1 -1
"314" 44.8390540899709 90.6383362598717 17.7312704501674 0 1 1 1 1 0 0 0 -1
"315" 55.3567704278976 45.2552322531119 71.5891952393577 0 1 1 1 1 0 0 1 -1
"316" 34.4882519450039 39.2628681613132 85.0794224767014 0 1 0 0 1 1 1 1 -1
"317" 77.3860086686909 29.6358438907191 68.7348886858672 0 1 0 0 1 1 1 0 -1
"318" 93.1436859304085 70.5982382409275 14.7538672899827 0 1 1 0 1 1 1 1 -1
"319" 42.4140450777486 3.44662652350962 87.3348432593048 0 0 1 1 0 1 1 1 -1
"320" 6.21377991046757 59.3444011872634 38.1709774956107 1 1 1 1 1 0 1 0 -1
"321" 18.8667643582448 12.2619434958324 31.5718620317057 1 1 0 1 1 0 0 1 -1
"322" 11.4779879339039 2.25051734596491 78.5977954044938 1 1 1 1 1 0 0 0 -1
"323" 23.2575444271788 30.3596770856529 82.9391723964363 1 1 0 0 0 1 1 0 -1
"324" 60.1076773134992 5.06526639219373 43.1235309224576 0 0 1 1 0 1 0 0 -1
"325" 39.1300359042361 77.1519802045077 61.3100031157956 0 0 0 1 0 0 1 1 -1
"326" 44.4962786277756 5.39643357042223 54.762240475975 0 1 0 0 0 1 1 1 -1
"327" 25.935791619122 82.7978977700695 63.7908679200336 1 0 0 1 0 0 1 1 -1
"328" 95.2202865388244 45.4697926295921 37.9003698239103 0 0 0 1 0 1 0 1 -1
"329" 96.7730822740123 23.6043727956712 89.6389594068751 1 0 0 1 1 0 1 1 -1
"330" 1.37200695462525 23.0839218944311 73.2179223326966 0 0 0 0 1 0 0 0 -1
"331" 12.1319531230256 49.6599653037265 89.1428620787337 0 0 1 1 0 1 1 0 -1
"332" 16.2183638429269 54.7482406720519 59.206534945406 1 0 0 1 0 0 1 1 -1
"333" 25.9856841526926 25.2105605090037 21.7187356902286 1 1 1 1 1 0 1 0 -1
"334" 78.9555515395477 50.1668064622208 24.8154390370473 1 0 1 1 0 0 1 1 -1
"335" 95.8955733338371 80.5773441214114 73.6322224838659 0 0 0 0 0 0 0 0 -1
"336" 1.33569282479584 32.2738474002108 69.419991527684 0 1 1 0 0 0 1 1 -1
"337" 21.2187025463209 0.376032013446093 98.0629564262927 1 1 0 0 0 1 0 0 -1
"338" 64.2385538201779 87.3936832649633 73.3817193424329 0 0 1 1 1 0 0 0 -1
"339" 90.4050427721813 37.9171002656221 64.125263504684 1 0 0 0 0 0 1 0 -1
"340" 77.8282231651247 21.8160680029541 16.0016738576815 1 1 0 1 1 1 1 1 -1
"341" 49.8692983062938 17.4208967713639 70.5983317457139 1 1 1 0 1 1 1 0 -1
"342" 85.4720816249028 77.6434483239427 0.488627981394529 0 0 1 1 0 1 0 1 -1
"343" 66.8069296749309 37.5415703980252 16.8145039584488 0 1 1 1 1 0 1 1 -1
"344" 26.6089911106974 45.2834993833676 39.8842965019867 0 0 0 0 0 0 1 1 -1
"345" 5.54338460788131 82.4649089481682 24.1988645866513 0 1 0 0 1 0 1 0 -1
"346" 51.6225035768002 71.7657357221469 90.8936593914405 1 1 1 1 1 1 0 0 -1
"347" 72.4865858908743 70.3736655879766 33.3091364242136 0 0 0 1 0 0 1 0 -1
"348" 85.0266858004034 41.2798959529027 41.8711827835068 1 0 0 1 1 0 0 0 -1
"349" 92.0983928954229 86.5383137948811 55.4531508358195 1 0 0 1 0 0 0 0 -1
"350" 16.1072874907404 20.7179448567331 64.4877929706126 0 1 1 1 0 1 0 1 -1
"351" 64.5016337512061 19.5303148357198 49.9913286184892 1 0 1 1 1 0 0 0 -1
"352" 70.664662332274 2.98795637208968 38.4860181715339 0 0 0 1 1 0 0 0 -1
"353" 3.55545261409134 95.81600332167 18.3797123841941 1 1 1 0 0 1 0 1 -1
"354" 88.2466873386875 97.2570769488811 65.6969085801393 0 1 0 1 1 0 1 0 -1
"355" 67.7236892282963 93.4186753351241 88.0713386461139 0 0 0 1 0 1 0 0 -1
"356" 60.4925918858498 66.3828966906294 44.5670618675649 1 0 0 1 1 0 0 1 -1
"357" 73.5281969187781 54.1559003526345 29.7870862996206 0 1 0 0 0 0 1 1 -1
"358" 49.0355020854622 94.7017878759652 82.8186138765886 0 0 1 0 1 0 1 1 -1
"359" 9.9756826646626 46.5257765958086 59.5553145511076 1 1 0 1 0 1 1 1 -1
"360" 86.0987486084923 68.050618772395 41.1581340944394 0 0 0 1 1 1 0 0 -1
"361" 91.8716047424823 19.6940390393138 96.8691459856927 0 0 0 0 1 0 1 0 -1
"362" 42.487333365716 71.8512607039884 57.7164113987237 1 1 0 1 0 1 0 0 -1
"363" 3.49042934831232 38.147987308912 96.929561602883 0 0 0 0 1 1 0 0 -1
"364" 65.343153080903 19.820452388376 68.4388462919742 1 0 1 0 1 0 1 0 -1
"365" 92.4726791679859 25.1856264658272 37.2866467107087 0 1 0 1 1 1 1 0 -1
"366" 62.004459858872 91.4340572431684 56.1953881056979 0 0 0 0 1 1 1 1 -1
"367" 15.6060841400176 83.9994584210217 33.2876951899379 0 0 1 0 1 1 1 0 -1
"368" 95.2374604530632 26.2738066259772 2.74994384963065 0 0 1 1 0 0 1 1 -1
"369" 83.9765331707895 70.5430899746716 94.2237066105008 0 1 0 0 0 0 1 0 -1
"370" 17.9650152334943 14.7757914848626 62.8345264587551 1 1 0 1 0 1 0 1 -1
"371" 2.47237491421402 91.8683376861736 98.1900507351384 0 0 0 1 0 1 1 1 -1
"372" 9.95641951449215 35.5950844474137 28.9396799635142 1 1 1 1 1 1 1 1 -1
"373" 21.4560142019764 6.00354478228837 68.1566881947219 0 0 0 0 0 1 0 1 -1
"374" 89.4152915803716 83.5195939056575 35.1197783369571 1 0 1 1 1 0 1 1 -1
"375" 32.640425208956 4.36522290110588 63.0314940586686 1 1 0 0 1 0 0 1 -1
"376" 90.4558175709099 72.7766406489536 65.7307273242623 0 0 0 1 1 1 1 1 -1
"377" 45.7439650315791 25.5535852629691 89.9308876367286 0 0 1 0 0 1 1 1 -1
"378" 99.3179968791083 60.5821597622707 58.5987712722272 1 1 1 1 0 1 0 0 -1
"379" 33.0876234918833 26.5031760791317 26.8290284322575 0 1 0 0 1 1 0 0 -1
"380" 94.4977244595066 34.2691199155524 26.9718413008377 0 1 1 1 0 0 1 0 -1
"381" 57.5502796331421 37.5363442581147 17.6522616762668 0 0 0 1 1 1 1 1 -1
"382" 64.6867935312912 53.5758528392762 33.5590080823749 0 0 1 1 1 0 0 0 -1
"383" 14.113461994566 56.1461305711418 53.9667972130701 0 0 0 1 1 1 0 0 -1
"384" 41.0298019414768 69.8765261331573 55.7751521700993 0 0 1 1 0 1 0 0 -1
"385" 18.9978689420968 56.6801788518205 36.7498215986416 1 1 1 0 0 0 0 1 -1
"386" 10.2475308347493 73.620335268788 95.7055248087272 1 0 0 0 1 0 1 0 -1
"387" 30.4569990839809 32.5395876541734 12.0115618221462 0 0 0 1 1 1 1 0 -1
"388" 12.8336473135278 16.0695735830814 61.816725647077 1 0 0 0 0 1 0 0 -1
"389" 61.0718529671431 71.1742445360869 81.47780187428 1 1 0 0 1 1 0 0 -1
"390" 6.97767972014844 40.1834360091016 8.26304706279188 0 1 1 1 0 0 0 0 -1
"391" 26.3472843915224 49.8946568462998 75.2769233193249 0 0 1 1 0 0 1 0 -1
"392" 88.5456196265295 91.5104034356773 60.7033560983837 1 0 1 0 1 1 0 0 -1
"393" 82.8283524373546 40.0385339278728 10.1956948637962 1 1 1 0 1 1 1 1 -1
"394" 96.7339259339496 77.9778222553432 91.6975616244599 1 1 1 0 0 0 1 0 -1
"395" 22.2479357384145 29.7749812016264 93.9669963670895 0 1 0 0 0 1 1 0 -1
"396" 35.6201513204724 66.8754933401942 99.4717399822548 0 1 0 0 1 1 1 0 -1
"397" 62.447102018632 50.4743060097098 92.6172132603824 0 0 1 0 1 0 0 1 -1
"398" 29.7385472338647 34.0122914174572 63.2445509545505 1 1 1 1 0 0 1 0 -1
"399" 96.1472715716809 1.68174928985536 20.3887006035075 0 0 0 1 0 1 0 0 -1
"400" 57.3835146380588 13.8185346731916 58.2498463569209 1 0 0 1 0 0 0 0 -1
"401" 94.2621843190864 94.5384814869612 17.6856862613931 1 1 0 0 1 1 0 1 -1
"402" 75.9311440866441 60.6757381698117 93.4000151930377 1 1 1 1 1 0 1 1 -1
"403" 15.3615229763091 30.4011911153793 98.9561115158722 1 1 1 1 1 1 0 0 -1
"404" 19.0155040239915 2.82342450227588 45.574812986888 1 1 0 0 0 1 0 0 -1
"405" 48.8294546026736 10.6928003486246 8.86289493646473 1 1 1 1 0 0 1 0 -1
"406" 77.0363892428577 59.9460474681109 45.0412929523736 0 1 0 0 1 1 1 1 -1
"407" 50.2097055315971 67.7869050065055 25.3317671827972 1 1 0 0 0 0 1 1 -1
"408" 26.5958032105118 46.6222708579153 99.1863240953535 0 0 1 0 0 0 1 1 -1
"409" 5.143863405101 48.2480671955273 74.6148487087339 0 0 0 1 1 0 0 0 -1
"410" 76.2256372021511 37.275352049619 21.7331270687282 0 1 1 1 0 0 1 0 -1
"411" 16.5006502531469 84.7799015464261 43.3407821459696 1 0 0 1 1 1 0 0 -1
"412" 97.5752321304753 0.938527355901897 91.8719507753849 0 0 0 1 0 1 0 1 -1
"413" 33.8740492705256 88.9402523171157 65.4691611882299 1 1 1 0 1 1 0 1 -1
"414" 2.12751412764192 76.8328275065869 38.4982049930841 1 1 0 1 1 0 1 0 -1
"415" 89.453580789268 80.8388138189912 9.64950944762677 0 1 1 0 0 0 0 0 -1
"416" 38.9865533448756 36.7515295278281 63.3168005617335 1 0 1 1 0 1 1 0 -1
"417" 51.275847107172 27.6149220066145 59.9362501641735 0 0 1 1 0 0 1 0 -1
"418" 24.7371347853914 15.1143187424168 93.3847028529271 1 0 0 1 1 1 1 1 -1
"419" 42.0959834940732 42.0172957703471 19.9096007738262 0 1 0 1 1 1 0 0 -1
"420" 96.1380975553766 77.435130532831 73.4855688875541 0 0 1 0 0 0 1 0 -1
"421" 38.4745438816026 73.3668900094926 60.9491284238175 0 0 1 0 1 1 0 0 -1
"422" 72.5132513092831 97.878937702626 37.8217646153644 1 1 1 0 1 0 0 0 -1
"423" 47.8083148831502 53.00900535658 53.3669332507998 1 1 0 1 0 0 1 0 -1
"424" 13.3922294247895 21.579060330987 42.1282318187878 0 0 1 0 1 0 1 1 -1
"425" 54.5053639216349 8.62884882371873 43.380917632021 1 1 0 1 1 0 0 1 -1
"426" 19.0350022166967 62.2297392226756 46.6983798658475 0 0 1 1 0 0 0 1 -1
"427" 63.0604930222034 37.5508667668328 27.7860101312399 1 1 1 0 1 1 1 1 -1
"428" 96.6304190456867 23.4613879118115 94.7862066328526 0 0 0 0 1 1 1 0 -1
"429" 96.5876251691952 26.9652532413602 30.993756884709 1 1 0 1 0 0 1 1 -1
"430" 60.1119512924924 30.8905561920255 70.9430621471256 0 1 0 0 1 1 1 0 -1
"431" 32.8530621482059 50.2604177687317 58.1720742862672 1 1 1 0 1 1 1 1 -1
"432" 62.7318114973605 20.9489674540237 43.3874923503026 0 1 1 1 0 0 0 1 -1
"433" 2.81927732285112 2.08533427212387 11.8445034138858 1 0 1 1 1 0 1 1 -1
"434" 60.5326207587495 8.3575735334307 41.0689397715032 1 1 1 0 0 1 1 0 -1
"435" 49.7007576283067 66.5046059759334 68.1386345531791 0 1 1 1 1 1 0 1 -1
"436" 99.8785213101655 13.7850002618507 26.8885313533247 1 1 1 1 0 0 0 0 -1
"437" 65.2496976545081 57.7232800191268 61.1500108381733 0 1 0 1 1 0 1 0 -1
"438" 44.3532652687281 6.34379948023707 67.607644200325 0 0 0 0 1 1 0 0 -1
"439" 17.3062602756545 59.3969508539885 96.5801469050348 0 0 0 1 1 1 0 0 -1
"440" 34.3843712471426 46.379118016921 17.5107811577618 1 0 0 0 1 1 1 0 -1
"441" 36.9382351404056 72.3538218066096 26.119419070892 0 0 1 1 0 0 1 0 -1
"442" 35.7687938958406 55.3068294655532 11.1405169358477 1 1 0 0 1 1 1 0 -1
"443" 76.8713946919888 59.0108070522547 9.61585883051157 0 1 0 1 1 0 0 1 -1
"444" 9.99459566082805 35.4837513761595 1.31947733461857 1 0 1 1 1 1 0 0 -1
"445" 61.7062232689932 98.5905473586172 33.6725381202996 1 1 1 1 0 1 1 0 -1
"446" 69.4988074246794 70.3542778268456 72.4965800531209 1 0 0 1 0 0 0 1 -1
"447" 12.5753850676119 19.094985187985 49.3199161952361 1 1 1 1 1 0 0 0 -1
"448" 64.8002278292552 46.1590045830235 76.0742489714175 1 1 0 1 1 0 1 0 -1
"449" 19.9941698927432 95.6751571502537 38.7719981838018 1 0 1 1 0 1 1 1 -1
"450" 87.8551149275154 95.7064388785511 76.8348254729062 0 0 0 1 1 1 1 0 -1
"451" 3.40021911542863 20.5337110906839 51.108325808309 1 0 0 1 1 0 0 1 -1
"452" 81.3043503789231 77.4055995279923 65.8537063281983 1 1 0 1 0 0 1 1 -1
"453" 20.1817919733003 47.9351323796436 40.8764878986403 1 0 1 0 1 1 1 0 -1
"454" 17.8160139592364 65.051895705983 51.8652523634955 1 0 1 1 0 1 0 0 -1
"455" 94.8803924489766 36.7829869734123 53.6456685978919 1 0 0 0 1 0 0 1 -1
"456" 52.249563485384 54.2131643509492 12.8285717451945 0 0 0 1 1 1 1 0 -1
"457" 81.3252883730456 34.2223087325692 32.9058991046622 0 1 1 1 1 0 1 1 -1
"458" 75.9417628170922 10.4091892484576 9.06455973163247 0 1 0 1 1 0 1 0 -1
"459" 36.5709768608212 90.5535553116351 28.0141294235364 0 1 1 0 1 1 0 1 -1
"460" 55.8827747125179 9.23982018139213 32.8685242682695 0 1 0 0 0 0 1 1 -1
"461" 0.2959850942716 11.0734771005809 61.7975979344919 1 0 1 0 1 1 0 1 -1
"462" 50.4676435142756 3.79969296045601 5.8416981715709 0 0 0 1 0 0 1 1 -1
"463" 51.3383557554334 66.8982437811792 55.2630157442763 1 1 1 1 1 0 1 1 -1
"464" 51.3761896174401 57.9579996876419 11.0989997396246 0 0 1 1 0 1 1 0 -1
"465" 97.2252933308482 10.2374188136309 3.18732275627553 1 0 1 0 1 0 1 0 -1
"466" 23.6966314259917 66.9804052682593 61.3934642635286 0 1 0 0 1 0 1 1 -1
"467" 42.4091539112851 39.5485631655902 97.6696799509227 0 0 0 0 1 0 1 0 -1
"468" 78.6027466878295 81.3991699367762 47.4913844373077 0 0 1 0 1 1 0 1 -1
"469" 19.4271411048248 76.9227584591135 67.0085929334164 1 0 1 0 0 1 0 0 -1
"470" 24.0897067356855 77.2691950201988 90.3432070510462 0 1 1 0 0 1 1 0 -1
"471" 65.8590085571632 45.7075859652832 80.1663527498022 1 1 1 0 0 1 0 1 -1
"472" 24.242378724739 82.8918954357505 21.7149906558916 0 1 0 0 1 0 0 1 -1
"473" 0.0855072634294629 98.9808003650978 38.9908008743078 1 1 1 1 0 0 1 1 -1
"474" 31.3533354783431 84.4587971456349 79.4655421748757 1 0 0 1 0 0 1 1 -1
"475" 87.0588519610465 77.3161973804235 10.7997445156798 0 0 1 1 0 1 0 0 -1
"476" 53.475384390913 84.4656500499696 3.86254910845309 0 0 1 1 1 1 0 1 -1
"477" 34.7690214170143 2.24906858056784 5.86351975798607 1 0 1 1 1 1 1 0 -1
"478" 97.0506909536198 72.9315261123702 15.2468084124848 0 1 0 0 1 0 0 0 -1
"479" 14.6338668651879 46.3400795124471 51.0282563744113 0 1 1 1 0 0 1 1 -1
"480" 99.5755457086489 8.70206055697054 59.0384711045772 1 1 1 1 0 1 1 0 -1
"481" 62.280256440863 1.32744831498712 2.81186387874186 1 0 1 0 0 0 0 0 -1
"482" 70.5061455955729 57.2926166467369 19.1929576918483 1 1 1 0 1 0 1 1 -1
"483" 9.56763913854957 69.1799166845158 88.104813080281 1 1 1 1 1 1 0 0 -1
"484" 77.2453979821876 11.2257319968194 85.7350026722997 0 0 0 0 1 1 0 1 -1
"485" 9.35879724565893 90.5843327986076 83.9820649940521 1 1 0 1 1 1 1 0 -1
"486" 91.352810501121 71.278563584201 75.5652528721839 1 0 0 1 1 0 0 0 -1
"487" 84.9435194628313 28.3964061643928 26.0405360488221 1 1 0 1 0 1 1 0 -1
"488" 75.2020283136517 49.5574190281332 63.2660209899768 1 0 1 0 1 1 0 1 -1
"489" 61.4659191342071 3.21045585442334 51.1206201743335 0 1 0 1 1 1 1 1 -1
"490" 89.90770468954 27.2422593319789 41.3134237984195 1 0 0 0 1 0 0 0 -1
"491" 83.1315725576133 0.851461826823652 90.0719692232087 0 1 0 1 0 0 0 0 -1
"492" 6.69993648771197 96.8932423973456 3.27954802196473 1 0 1 0 0 1 1 0 -1
"493" 62.9502761177719 24.4446557713673 82.7955546788871 0 1 0 0 0 1 1 1 -1
"494" 33.2357276463881 72.0853653969243 67.9873465560377 1 0 1 1 1 1 0 1 -1
"495" 51.1258934624493 82.6416893862188 39.2381134442985 0 1 0 1 1 1 1 0 -1
"496" 0.155255803838372 11.3971271086484 12.4005380086601 1 1 0 1 0 0 1 0 -1
"497" 22.0827361801639 82.1805813349783 88.5535767069086 1 1 0 1 1 1 1 0 -1
"498" 74.7542106546462 88.0298073869199 93.0281685199589 0 0 0 1 0 1 0 1 -1
"499" 55.3968876134604 94.0918686334044 24.0277647273615 0 0 0 0 1 1 1 1 -1
"500" 22.5121096009389 47.9226363357157 36.6084203124046 0 0 1 0 1 0 1 0 -1
"501" 94.316550088115 81.8304589018226 97.392817074433 1 0 0 0 0 1 0 0 -1
"502" 35.2657156065106 74.01110783685 22.2408109810203 1 0 0 1 0 0 1 1 -1
"503" 58.562575513497 64.2755015054718 55.703568411991 0 1 0 0 1 1 0 0 -1
"504" 82.4614447774366 76.5763164730743 36.3472236087546 1 0 1 1 0 0 0 1 -1
"505" 49.9517923919484 79.3154270155355 21.8669703463092 0 0 0 1 1 0 1 0 -1
"506" 50.1208742614836 72.9935106588528 78.0716583132744 1 1 0 1 1 0 1 0 -1
"507" 68.5511361341923 5.83319119177759 95.2963027637452 0 1 1 1 1 0 0 0 -1
"508" 43.7921330565587 58.9958515716717 0.877667614258826 0 1 0 1 0 1 1 1 -1
"509" 34.0678855078295 32.5596657115966 54.8295464366674 1 0 1 1 1 0 1 1 -1
"510" 76.3372737681493 57.4741957010701 7.36459516920149 0 0 0 0 0 1 0 0 -1
"511" 58.3747459342703 48.84386472404 52.03015813604 1 0 1 1 0 1 0 0 -1
"512" 90.9180564107373 82.3239229852334 59.2784330714494 0 1 0 1 1 0 1 0 -1
"513" 95.7082823617384 28.2401033211499 43.6253743246198 1 1 1 0 0 1 0 1 -1
"514" 94.1033200360835 12.6344912452623 11.5836108569056 0 1 0 0 0 0 1 0 -1
"515" 36.2143237376586 12.9380077123642 58.6684753419831 0 0 0 0 0 1 1 0 -1
"516" 48.5424218466505 20.0589269632474 8.77247678581625 1 1 1 1 0 1 0 0 -1
"517" 85.0041233934462 6.05109329335392 43.791611911729 0 0 0 1 0 1 1 0 -1
"518" 45.5727314343676 17.9616656154394 10.0867042317986 0 0 1 1 1 0 1 0 -1
"519" 52.336873114109 65.6123920110986 57.7084283810109 0 0 0 1 1 0 0 1 -1
"520" 49.1049359086901 75.0143216922879 39.4318532664329 0 1 1 1 0 0 1 0 -1
"521" 64.1670505516231 74.216372333467 69.8038304923102 1 1 0 0 0 0 1 0 -1
"522" 55.6735888356343 79.7595581505448 51.5659427270293 1 1 0 0 1 1 0 1 -1
"523" 51.0444516316056 44.4877188187093 26.9109493354335 0 1 1 0 0 1 0 0 -1
"524" 50.4856288200244 91.1983379628509 1.52099758852273 0 1 1 0 0 1 0 0 -1
"525" 76.8751143710688 81.7764410749078 71.6727160848677 0 1 1 0 1 0 0 1 -1
"526" 25.4338727798313 24.7571835294366 56.5369851887226 1 1 1 0 0 0 0 1 -1
"527" 76.7617339501157 93.0704090744257 74.884617771022 0 0 0 0 0 0 0 0 -1
"528" 92.6957581192255 83.913308638148 35.9110574936494 0 1 1 1 0 0 1 1 -1
"529" 16.0725583089516 59.2113198945299 88.5368505259976 1 0 1 0 0 1 0 1 -1
"530" 24.8014805372804 73.7292191945016 19.475729810074 1 0 1 1 1 0 1 1 -1
"531" 83.4129950031638 32.0526020834222 23.3461409108713 1 0 0 0 0 1 1 0 -1
"532" 26.5337083488703 31.4151152037084 59.864321956411 0 1 1 1 0 1 1 0 -1
"533" 3.60542077105492 63.0579488817602 43.3461590204388 0 1 1 0 0 0 1 0 -1
"534" 77.7144873747602 38.4051660541445 52.9925563139841 0 1 0 0 1 0 0 0 -1
"535" 44.0971391974017 97.9272202588618 13.1154499482363 1 1 0 1 0 0 1 1 -1
"536" 68.9616705756634 33.0709705129266 2.33436457347125 0 1 1 1 1 1 1 1 -1
"537" 96.3510242523625 29.4115826487541 18.3220172300935 0 1 0 1 0 0 1 1 -1
"538" 0.902059185318649 28.4637724515051 93.4393865521997 1 0 1 1 0 0 0 0 -1
"539" 99.8983287252486 90.9285580273718 1.17445441428572 1 0 0 1 1 1 1 1 -1
"540" 67.8066024556756 36.7313063703477 74.6744131203741 1 1 0 0 1 0 1 0 -1
"541" 59.9583433708176 64.5129143726081 14.4172054249793 0 0 1 0 0 1 0 1 -1
"542" 50.0539406668395 97.4843779811636 2.26105824112892 0 1 0 1 0 0 1 1 -1
"543" 38.1207868689671 98.2508269604295 81.998731684871 1 0 1 1 0 1 1 0 -1
"544" 37.8947561373934 4.9064434831962 40.7205526018515 0 0 0 0 1 1 0 0 -1
"545" 98.3883444219828 82.880969857797 35.0081765092909 0 1 1 0 1 1 1 0 -1
"546" 57.7774110017344 49.2690688697621 29.2721330886707 1 0 1 1 0 1 0 0 -1
"547" 73.2396522769704 16.869656322524 56.8614168092608 0 1 1 0 1 1 1 1 -1
"548" 0.463145622052252 52.2741129854694 7.71492510102689 0 1 1 1 1 0 0 0 -1
"549" 37.8538649296388 82.8644536901265 52.9520861105993 1 0 1 0 1 0 0 0 -1
"550" 67.8381275618449 4.44779042154551 84.7596036735922 1 0 0 0 1 1 0 1 -1
"551" 80.3414617432281 12.9507158882916 61.5505378227681 0 0 0 1 0 1 0 1 -1
"552" 89.5513298688456 89.2177592031658 71.1279653012753 1 0 0 0 0 1 0 1 -1
"553" 50.0406816136092 83.8244022103027 21.7202514177188 1 0 1 1 0 0 0 1 -1
"554" 86.999953049235 86.7536801146343 76.6752106603235 0 1 1 0 0 1 1 0 -1
"555" 67.4580544233322 12.7561005298048 78.7847687024623 1 1 1 0 0 1 0 0 -1
"556" 11.9046175852418 81.3081190921366 48.8135141786188 0 0 0 1 0 0 1 0 -1
"557" 64.8778669536114 51.8477143719792 61.1821678467095 1 1 1 0 1 1 0 1 -1
"558" 7.52440996002406 10.1945565780625 24.7459886362776 0 0 1 1 0 1 0 1 -1
"559" 6.29054741002619 38.279092637822 8.64454084075987 1 0 0 0 0 1 0 1 -1
"560" 87.4931420665234 14.5749706309289 38.6055758688599 1 0 0 0 0 1 0 1 -1
"561" 89.7396632004529 36.6261521819979 45.5163013422862 1 1 1 0 1 0 1 1 -1
"562" 21.0381202399731 3.12914298847318 95.138944266364 1 0 0 0 1 0 1 0 -1
"563" 14.3446927890182 12.4818435171619 62.0726358145475 0 0 1 1 0 1 1 0 -1
"564" 71.0900332313031 49.4275387143716 36.7701366310939 0 0 1 1 1 1 0 1 -1
"565" 15.3170977020636 84.5103025902063 29.8303130548447 1 1 1 1 1 0 0 0 -1
"566" 68.152719642967 70.5867387820035 0.0321648083627224 0 0 1 0 1 0 1 1 -1
"567" 56.8264217115939 14.53231445048 0.303131341934204 1 0 1 1 0 1 1 1 -1
"568" 31.3346991781145 47.6654990110546 34.4899364747107 0 0 0 1 0 0 1 0 -1
"569" 59.4360723625869 23.0761171551421 82.863996643573 0 0 0 0 0 1 1 1 -1
"570" 97.1190444892272 62.8154470818117 59.0402273926884 1 0 0 1 0 1 0 1 -1
"571" 55.2614722168073 5.46831174287945 10.4375589871779 1 0 1 0 1 1 1 0 -1
"572" 74.7765260748565 85.5923297349364 68.4716054936871 0 1 1 0 1 1 0 1 -1
"573" 7.74716285523027 73.0007899459451 61.5855930140242 1 1 1 1 1 1 0 0 -1
"574" 75.1234901370481 50.1731334486976 9.47885273490101 0 1 0 0 0 0 1 1 -1
"575" 12.6081456895918 25.3761033993214 80.0971962045878 1 0 0 0 1 0 0 0 -1
"576" 27.0983073627576 7.59308200795203 0.292778480798006 1 1 1 0 1 1 1 0 -1
"577" 95.8393283886835 27.8642178280279 50.1946238102391 0 1 0 0 1 0 1 1 -1
"578" 72.250036499463 71.2721747811884 83.7480138754472 0 0 0 0 1 0 1 0 -1
"579" 39.6450094413012 56.0952993109822 97.6576837711036 1 1 0 0 0 0 1 0 -1
"580" 31.141837942414 51.0843079304323 84.4431346282363 1 1 0 1 1 0 1 1 -1
"581" 40.8854192588478 32.5767268659547 35.9802945517004 0 0 1 1 1 1 1 1 -1
"582" 83.8212491711602 61.4894683705643 99.1757717914879 1 1 0 0 1 0 1 1 -1
"583" 64.6790727740154 31.3293480081484 24.3229647632688 1 1 1 1 0 1 0 0 -1
"584" 83.7885894114152 22.3314775852486 86.7570886621252 1 1 0 0 0 1 0 1 -1
"585" 75.0432958360761 35.9379786765203 39.490258321166 1 0 1 1 0 1 0 1 -1
"586" 41.4807720575482 90.7508329721168 16.0066802054644 0 0 1 1 0 0 0 1 -1
"587" 4.45186083670706 80.6609155377373 70.0781994732097 1 1 1 0 0 1 0 0 -1
"588" 32.2420221054927 25.2411607885733 70.6349562620744 0 1 1 1 1 1 0 0 -1
"589" 45.2486254507676 29.1204563342035 28.4426676109433 1 0 1 1 1 1 1 0 -1
"590" 91.5826652897522 83.3282278850675 56.8190005375072 0 0 0 0 0 1 0 1 -1
"591" 25.1177745172754 4.27392993588001 87.4519957695156 1 0 1 0 1 0 0 1 -1
"592" 78.2518212450668 5.56770518887788 94.4740219740197 0 0 0 1 0 0 0 0 -1
"593" 97.8263944154605 87.3615812510252 16.315500298515 1 0 1 1 1 1 1 1 -1
"594" 2.76231593452394 10.5811806162819 3.05342767387629 1 1 1 0 0 1 1 1 -1
"595" 43.6582759255543 31.6215320955962 93.3487285161391 1 1 1 0 1 1 1 1 -1
"596" 94.2645753035322 35.9840278979391 12.9784293705598 0 0 1 1 0 0 1 1 -1
"597" 60.8438156312332 66.693897661753 23.7398957833648 0 0 0 0 1 0 0 0 -1
"598" 2.57676977198571 11.8427645415068 95.7551652798429 0 1 1 1 1 0 1 0 -1
"599" 10.2037493837997 76.5305413864553 73.5732933273539 1 1 0 0 0 1 0 0 -1
"600" 50.1569113694131 59.8051375010982 96.5990917989984 0 0 1 1 0 1 0 1 -1
"601" 68.605735222809 54.417837690562 35.8135980786756 0 1 1 1 1 0 0 0 -1
"602" 83.6394490674138 99.9798573553562 28.4678537864238 1 0 0 0 1 1 0 0 -1
"603" 32.164813275449 15.7214788952842 51.1726122582331 1 0 0 1 1 0 0 1 -1
"604" 79.8345272894949 66.2847872124985 37.662841915153 1 0 0 0 0 0 0 1 -1
"605" 48.5471451887861 52.690413640812 72.8760696714744 0 1 1 0 1 0 0 1 -1
"606" 71.8056052224711 71.0668601095676 49.5189880952239 1 0 0 0 0 0 0 0 -1
"607" 8.23288250248879 45.0261493679136 39.3896758789197 1 0 0 1 1 0 0 1 -1
"608" 32.3084681294858 50.6946683395654 36.6924334550276 0 1 0 0 0 1 0 0 -1
"609" 64.1116100829095 13.0951931932941 17.5460558850318 0 0 1 0 1 0 0 0 -1
"610" 54.4202176854014 82.564510917291 93.2476916583255 0 0 1 0 1 1 1 0 -1
"611" 5.54074512328953 44.1704677417874 42.4460716312751 0 0 0 1 1 0 0 0 -1
"612" 65.5183823546395 49.1523144999519 16.427180590108 1 0 0 1 1 0 0 0 -1
"613" 58.5439932532609 20.804397133179 55.0457022385672 0 1 1 1 0 0 1 0 -1
"614" 67.0563723193482 73.1915223877877 60.2397400420159 1 1 0 0 0 1 1 1 -1
"615" 60.6355292722583 11.5366759477183 11.5856589283794 0 1 1 0 0 1 0 0 -1
"616" 48.7793378764763 37.7971305046231 73.8829555222765 0 1 1 0 1 0 0 0 -1
"617" 24.1250758757815 91.8702019844204 14.0510502737015 1 1 1 1 0 1 1 0 -1
"618" 29.5134030049667 48.5518709290773 94.5747420424595 1 1 0 0 0 1 0 0 -1
"619" 45.4413941595703 2.3036039667204 79.6192688634619 0 1 0 1 0 1 1 1 -1
"620" 75.4299890249968 11.4214594010264 29.8566727433354 1 1 0 0 1 1 0 0 -1
"621" 25.1478717895225 23.4595612157136 67.3228153027594 1 1 0 0 1 1 0 1 -1
"622" 99.986298661679 66.5499152615666 51.1528690112755 0 0 1 0 1 0 0 0 -1
"623" 17.5372092518955 62.2480668127537 91.2896606372669 1 1 1 1 1 1 1 1 -1
"624" 55.6519001955166 58.3021075231954 71.4047266636044 0 1 1 1 0 0 1 0 -1
"625" 57.5862093362957 44.2118807695806 18.0146972648799 1 1 1 0 0 0 1 1 -1
"626" 0.889029796235263 9.78547993581742 61.7734933039173 0 0 0 0 1 0 1 0 -1
"627" 74.5086765382439 36.0997706884518 19.6249905275181 0 1 1 0 0 0 0 0 -1
"628" 71.0311804898083 64.3911619437858 31.2894911738113 1 1 1 0 0 1 1 1 -1
"629" 74.0918463328853 58.7117370218039 76.4261477394029 0 1 1 1 0 1 0 0 -1
"630" 37.3071511508897 29.8011867096648 45.8088893443346 0 0 0 0 1 1 1 0 -1
"631" 68.2629742892459 61.7796156555414 13.1741753779352 0 0 0 1 1 1 0 1 -1
"632" 61.6293799132109 20.1044055400416 6.93131708540022 0 0 0 1 0 1 1 1 -1
"633" 13.3774885209277 68.835469102487 84.5348509959877 0 1 0 1 0 1 1 1 -1
"634" 50.2067579422146 82.9155054409057 49.4825751055032 1 1 0 1 1 0 0 1 -1
"635" 62.3350052163005 1.35821171570569 26.0222607757896 1 1 1 0 1 0 1 1 -1
"636" 17.6689183106646 48.7567291827872 7.88812530227005 1 0 1 1 1 1 0 1 -1
"637" 71.7106963973492 9.24234313424677 35.5010696919635 0 0 0 1 0 0 1 1 -1
"638" 29.3767642928287 35.4377598036081 40.0277003180236 0 0 1 1 0 1 0 0 -1
"639" 72.9618807788938 1.99519495945424 97.5624774117023 0 0 0 1 1 0 1 1 -1
"640" 46.1037923814729 74.4559633545578 51.3152789091691 1 0 1 1 0 1 1 0 -1
"641" 70.9114542696625 25.8432113798335 60.469721397385 0 1 1 1 0 0 1 1 -1
"642" 82.5312955770642 19.2198876058683 8.25889576226473 0 0 0 1 0 0 1 0 -1
"643" 75.6837386870757 24.5516453171149 81.6120795207098 0 0 1 1 0 0 0 1 -1
"644" 56.9757655728608 12.882542447187 74.307974637486 1 0 0 0 1 1 1 0 -1
"645" 31.2740564811975 46.6559849912301 51.3331020716578 0 0 1 1 0 1 1 0 -1
"646" 82.9645011108369 5.89553872123361 9.98827861621976 0 1 1 1 0 1 0 0 -1
"647" 28.191162343137 37.7456341870129 68.239022558555 0 1 0 0 1 0 0 1 -1
"648" 65.8966607414186 62.6902349526063 83.8191434275359 1 0 1 1 1 1 0 0 -1
"649" 51.457968656905 41.6932499734685 41.5851048426703 0 1 0 1 0 0 1 0 -1
"650" 53.3835240406916 76.0814889101312 50.6113779963925 0 1 0 0 0 0 0 1 -1
"651" 17.7627598401159 99.0070397732779 22.3010739311576 1 0 1 1 0 0 1 0 -1
"652" 76.2890537735075 34.3008694704622 14.62191126775 0 0 1 0 0 0 0 0 -1
"653" 41.5905730798841 74.8144363518804 91.6126048192382 0 1 0 1 0 0 0 0 -1
"654" 22.798420721665 20.8572324598208 46.5463064145297 1 0 0 0 1 1 0 1 -1
"655" 26.2790510198101 33.2617356907576 20.8913821028545 0 1 0 1 0 0 1 1 -1
"656" 36.060703266412 17.5401154905558 66.3273704936728 1 1 0 0 0 1 1 1 -1
"657" 4.70218793489039 75.1649554818869 24.6643063379452 1 1 1 1 1 0 0 0 -1
"658" 81.6190434619784 49.4072890141979 3.12912149820477 1 1 1 1 1 0 1 0 -1
"659" 78.2173696206883 40.6546906335279 55.968775996007 0 1 0 1 0 1 1 1 -1
"660" 22.4138940684497 39.4508620956913 40.2317845262587 0 0 1 1 1 1 0 0 -1
"661" 10.2395060006529 15.8159827580675 63.6308199493214 0 0 1 0 0 1 1 1 -1
"662" 8.07623493019491 83.8000092189759 15.6943250913173 1 1 0 0 0 1 1 0 -1
"663" 4.84540034085512 76.1836719466373 8.06799062993377 1 0 1 1 0 0 0 1 -1
"664" 71.6615811455995 29.7573633259162 28.972189151682 0 0 1 1 0 0 1 1 -1
"665" 93.2808532146737 31.9781917380169 63.1688452092931 1 1 1 0 0 0 0 1 -1
"666" 19.2110189935192 24.0444779861718 60.5692527256906 1 1 0 0 1 0 1 0 -1
"667" 39.4113976275548 63.0815838929266 49.5918481610715 1 1 1 0 1 0 1 1 -1
"668" 99.7408985625952 11.1583562800661 47.6056923391297 0 1 0 1 0 1 1 1 -1
"669" 22.6505344733596 44.4486948894337 9.51993225608021 1 1 1 0 1 1 0 0 -1
"670" 64.1932288650423 13.8819753425196 6.39158571138978 0 1 0 0 0 0 1 0 -1
"671" 83.6337555432692 46.788909076713 60.2816021768376 1 1 0 1 0 1 0 0 -1
"672" 63.8865626882762 0.0120032345876098 0.504901469685137 1 1 0 0 1 1 1 1 -1
"673" 43.5917510651052 23.0218930635601 56.9669044576585 0 1 0 0 1 0 0 0 -1
"674" 37.6145213609561 60.7696080580354 41.0651707090437 0 1 0 0 1 1 0 0 -1
"675" 24.3216179311275 95.0143665075302 39.971719821915 1 1 1 1 1 1 0 0 -1
"676" 19.3678604671732 39.9024629499763 41.0840475233272 0 1 0 1 1 0 1 1 -1
"677" 4.64635307434946 41.6981114307418 11.8439437123016 0 1 1 0 1 1 0 0 -1
"678" 82.0036078803241 45.6620272481814 6.00095228292048 1 1 0 1 0 0 1 0 -1
"679" 92.7726725116372 98.942385870032 16.6818918194622 1 1 1 1 0 0 1 0 -1
"680" 88.7320848647505 65.2182946214452 29.3308634543791 0 1 0 1 1 0 0 1 -1
"681" 6.21145863551646 47.9682056233287 28.9214494405314 0 0 1 1 1 0 0 0 -1
"682" 24.9668919248506 44.2966340575367 85.9853691421449 0 1 1 0 1 0 0 0 -1
"683" 30.9742859331891 85.6020285980776 68.77642928157 1 1 0 0 0 1 1 1 -1
"684" 94.5904152002186 4.73382486961782 0.805921317078173 0 0 0 0 0 0 0 1 -1
"685" 42.7227101987228 73.1627306435257 32.2382732760161 1 1 1 0 0 0 1 0 -1
"686" 82.311190571636 11.4112353650853 66.1306916968897 0 1 1 1 1 1 0 0 -1
"687" 70.3453076072037 51.8990244250745 43.4980999678373 1 0 1 0 0 1 1 0 -1
"688" 45.1087729306892 89.5098420558497 6.96444388013333 1 0 1 0 1 0 0 0 -1
"689" 52.9843406984583 65.8787068910897 53.9888229221106 0 0 0 0 0 0 0 0 -1
"690" 63.8646687846631 53.0185614479706 47.1289024921134 0 0 0 1 1 0 0 1 -1
"691" 49.4918794138357 12.6093413680792 46.7814300674945 0 1 1 0 1 0 1 1 -1
"692" 16.6251907823607 28.2138481969014 64.1618605237454 1 0 1 0 1 0 1 0 -1
"693" 58.0457074800506 86.0976486001164 71.4122829725966 1 0 0 0 0 1 1 1 -1
"694" 57.2234171442688 79.5363897690549 75.5156828323379 1 0 0 1 0 0 0 1 -1
"695" 75.383628369309 38.8888205867261 97.3978388123214 1 0 0 1 0 0 0 0 -1
"696" 67.9692292585969 67.8968009538949 99.3835668079555 0 1 1 1 0 1 1 0 -1
"697" 84.6860081888735 46.0869457805529 11.0081983730197 1 0 1 0 0 0 0 0 -1
"698" 75.6926011061296 99.1266887867823 35.7690135017037 0 1 0 0 0 0 0 0 -1
"699" 40.1139143621549 97.5892571266741 20.2179733198136 1 1 0 0 1 1 0 0 -1
"700" 67.4620785284787 21.4293242199346 49.9552787514403 1 0 1 1 0 0 1 0 -1
"701" 73.2616803143173 12.4751470284536 28.7564817350358 1 1 1 1 1 1 1 1 -1
"702" 97.0215752953663 20.2433241298422 7.54097260069102 1 0 0 0 0 0 0 1 -1
"703" 60.9991952776909 56.9676527753472 4.98978497926146 1 0 1 0 1 0 0 0 -1
"704" 58.651936869137 53.1667888630182 58.8270893320441 1 1 0 0 1 1 1 1 -1
"705" 58.5973616223782 19.7863174602389 96.6375434305519 1 1 0 0 0 1 0 1 -1
"706" 85.4313937481493 25.8423380553722 91.0822414094582 0 0 0 1 0 0 1 1 -1
"707" 46.5497307712212 72.7467148797587 87.9444657126442 0 1 0 1 1 1 0 1 -1
"708" 93.5359355062246 40.4969312483445 27.750191395171 0 0 1 1 1 0 0 0 -1
"709" 17.749115312472 1.25992123503238 24.3625008733943 0 1 0 1 1 1 1 0 -1
"710" 45.2344206860289 22.0644351094961 6.66054920293391 0 0 1 0 1 0 0 0 -1
"711" 54.0552804246545 61.0813125967979 96.3225923944265 1 1 1 0 0 0 0 0 -1
"712" 5.63783792313188 98.8455459941179 13.0951872561127 1 0 1 0 1 1 1 1 -1
"713" 55.5255262181163 37.6726558199152 45.337201631628 0 1 1 0 0 0 1 0 -1
"714" 62.2195994481444 33.2431266084313 29.5478065265343 0 1 1 0 0 0 1 0 -1
"715" 43.364141555503 51.9105686340481 51.4942543115467 1 1 0 1 0 1 1 1 -1
"716" 40.2013377752155 3.78280077129602 6.72921421937644 0 1 0 1 1 0 0 0 -1
"717" 6.46516247652471 95.9907175274566 17.3239945201203 1 1 1 1 0 0 0 0 -1
"718" 81.4010976580903 39.6823502378538 20.1737945666537 0 1 1 1 0 0 0 1 -1
"719" 11.8729178560898 20.4686718061566 99.1817813133821 1 1 1 1 1 1 1 0 -1
"720" 6.04453592095524 0.479069305583835 49.8369000153616 0 0 1 0 0 1 0 1 -1
"721" 59.9328372860327 46.2718434398994 46.1506918305531 1 1 1 0 1 1 0 1 -1
"722" 17.9330640938133 74.0525776986033 67.4799353349954 0 0 1 1 0 1 0 1 -1
"723" 36.2774167675525 21.4369818335399 39.304681494832 1 1 1 1 0 0 1 1 -1
"724" 73.9889819175005 58.8000342715532 58.6046994663775 1 0 0 0 1 0 1 0 -1
"725" 19.8233461240306 2.03903296496719 92.5836107926443 0 0 1 1 1 0 1 1 -1
"726" 51.4997851569206 91.0735825775191 97.8463238338009 0 1 1 1 1 0 1 0 -1
"727" 8.00689160823822 66.9844837160781 12.7626299392432 0 0 1 0 1 1 0 0 -1
"728" 71.7223707586527 31.5208178479224 49.2727766279131 1 1 0 1 0 0 1 1 -1
"729" 92.7964710397646 10.5033450527117 56.380511331372 1 0 1 1 0 0 0 0 -1
"730" 38.5227730963379 92.1297141117975 18.9631978515536 1 1 1 0 0 1 1 1 -1
"731" 51.7336970893666 45.4467333853245 55.9749165084213 0 0 0 1 0 1 1 0 -1
"732" 60.1002738112584 73.9885865477845 65.6660785898566 0 0 1 0 0 1 1 1 -1
"733" 87.2682489221916 6.27259998582304 43.6492047505453 1 0 0 1 1 1 1 1 -1
"734" 80.5036468664184 93.0107499705628 98.396381852217 0 1 0 1 1 1 1 1 -1
"735" 67.4058224074543 73.1053286930546 75.3236673073843 1 0 1 1 1 0 0 0 -1
"736" 0.243896176107228 55.2466681459919 74.300612998195 1 1 1 0 0 0 1 0 -1
"737" 16.9786592014134 13.6869330657646 55.2851623157039 1 0 1 0 0 1 1 1 -1
"738" 83.2731605274603 51.2896405998617 26.0633565718308 0 1 0 1 0 0 1 0 -1
"739" 42.170656984672 98.2338953297585 90.8400969346985 1 1 1 1 1 0 1 1 -1
"740" 64.6135753951967 83.5965639445931 29.9979247618467 1 0 1 1 0 0 1 1 -1
"741" 59.1957380762324 25.098971859552 10.7050571125001 0 0 1 1 1 1 0 1 -1
"742" 57.4171227402985 21.2767879245803 80.373834236525 1 1 0 1 1 1 1 0 -1
"743" 56.0167854186147 3.79316881299019 60.9651174163446 0 0 0 0 1 0 0 0 -1
"744" 28.9945010561496 55.8371034217998 7.74430830497295 1 0 0 0 1 0 1 0 -1
"745" 71.7664225492626 76.817895565182 65.8130739117041 0 0 1 1 0 0 1 1 -1
"746" 56.297669513151 69.1985958255827 98.7105885520577 0 0 1 1 0 0 0 1 -1
"747" 28.1602496979758 46.8995632836595 27.1532483166084 1 1 0 1 1 1 1 1 -1
"748" 70.7485548453405 86.0009734285995 20.3526426805183 1 1 0 1 0 1 1 1 -1
"749" 75.7227158406749 49.9520108569413 91.9896457344294 1 1 0 0 0 1 0 0 -1
"750" 82.9155698884279 47.9745016666129 44.7255689650774 0 1 1 1 0 0 0 0 -1
"751" 30.1155567867681 78.3559893956408 83.7034415220842 1 1 1 1 0 1 0 0 -1
"752" 96.7437076848 73.0701884953305 59.5749479718506 0 1 1 0 1 0 0 1 -1
"753" 34.0204752516001 15.854485030286 99.1715456591919 0 0 1 0 1 0 0 0 -1
"754" 98.2635594205931 75.2490193350241 45.1560295885429 1 0 0 0 0 1 0 0 -1
"755" 43.4988715453073 27.4710265686736 18.2557597989216 1 0 0 1 0 1 1 1 -1
"756" 65.282205818221 76.8543767742813 50.6236160406843 0 0 1 0 1 0 0 1 -1
"757" 55.9293705038726 94.8975594714284 28.4463941585273 0 1 0 1 1 0 1 1 -1
"758" 35.0367796840146 3.56949639972299 93.9270077040419 0 0 1 1 0 0 0 1 -1
"759" 7.70066932309419 25.5225383210927 71.9330581836402 0 0 0 1 1 1 1 1 -1
"760" 35.3655945276842 56.0562418308109 29.3010301422328 0 0 0 0 1 1 0 0 -1
"761" 28.3308864105493 88.9537935610861 23.1807448668405 0 0 0 0 0 1 0 0 -1
"762" 50.6118924822658 23.2807465828955 13.3710160152987 1 0 0 1 0 1 1 0 -1
"763" 62.192285200581 23.3539160806686 42.191819101572 1 0 0 1 1 1 0 0 -1
"764" 99.9890723964199 0.478456076234579 34.7909834235907 0 1 0 1 0 0 1 0 -1
"765" 63.0002646008506 66.0115943988785 79.1743088979274 0 1 1 1 0 0 1 0 -1
"766" 42.0982897514477 97.1684392541647 19.9143823701888 0 0 1 1 0 0 0 0 -1
"767" 85.8658762881532 96.7927259625867 26.6066901618615 1 0 0 0 1 1 0 0 -1
"768" 39.3947350326926 35.3310131235048 28.952368395403 1 1 0 1 1 1 1 0 -1
"769" 4.13189702667296 84.8944112658501 40.5302356230095 1 0 1 0 1 0 1 1 -1
"770" 16.3522403920069 17.6470558159053 8.74374068807811 1 0 0 0 1 0 0 0 -1
"771" 3.02910008467734 15.9599758218974 36.706772306934 1 0 0 1 1 0 1 1 -1
"772" 64.5493533695117 18.2995753129944 39.6544386167079 0 0 0 1 0 1 1 1 -1
"773" 50.2426456660032 52.4279955774546 97.6269556442276 0 0 1 1 0 0 0 0 -1
"774" 18.8823985867202 20.1941422419623 44.7811869671568 0 1 1 0 0 0 0 1 -1
"775" 94.6586357662454 29.6742345672101 21.8164098449051 0 0 1 1 1 1 1 0 -1
"776" 9.08750537782907 19.9856233317405 41.634581447579 0 0 1 0 1 1 1 0 -1
"777" 71.0304589476436 30.5991927161813 84.8219393519685 0 1 1 0 1 0 1 1 -1
"778" 6.11155407968909 89.104921114631 89.6226733457297 0 1 1 1 0 1 1 1 -1
"779" 7.10782737005502 91.7849069461226 23.9533570595086 0 1 1 1 1 0 0 0 -1
"780" 2.12432602420449 39.2160456860438 93.3881835546345 1 0 1 1 1 0 1 1 -1
"781" 77.2262770216912 20.2372194966301 25.8568016812205 0 1 1 0 1 0 0 0 -1
"782" 4.56884508021176 19.2868364509195 86.2903912551701 0 1 0 1 0 1 0 1 -1
"783" 33.6215343791991 74.9927113065496 8.34825162310153 0 1 1 0 1 0 1 1 -1
"784" 67.2063638223335 11.0851837322116 68.0150320287794 0 0 0 0 1 0 1 1 -1
"785" 41.6132599813864 57.9158035805449 20.7780451048166 0 0 0 0 1 0 0 0 -1
"786" 32.8294520499185 89.4006052054465 78.3177003730088 1 0 1 1 0 0 1 0 -1
"787" 53.6548186792061 98.2215470634401 47.5939847528934 1 1 0 1 0 0 0 1 -1
"788" 53.7581966025755 54.1847239481285 16.6181988548487 0 1 0 0 1 1 0 1 -1
"789" 77.5483042700216 58.4433018695563 66.7835679836571 0 0 0 1 0 1 0 1 -1
"790" 51.3451646082103 79.1539741680026 77.5690749986097 0 1 1 0 1 1 1 0 -1
"791" 21.5752167394385 2.87971717771143 92.5171990646049 0 0 1 0 1 1 1 1 -1
"792" 45.0433945283294 21.0304284701124 66.8138987617567 1 1 0 0 1 0 0 0 -1
"793" 44.0530535997823 42.6064817933366 11.4391994662583 0 1 0 1 1 0 0 1 -1
"794" 32.2004073532298 3.4930209396407 64.8388779256493 1 0 1 1 1 0 1 1 -1
"795" 70.1421935111284 23.5942122992128 16.2354092346504 0 1 1 1 0 1 1 0 -1
"796" 55.0524470163509 19.8584407102317 93.8420905033126 1 0 1 1 1 1 0 0 -1
"797" 49.1311024408787 78.9269357454032 48.4233132796362 0 1 1 1 1 1 0 1 -1
"798" 18.6651679687202 83.8035547174513 82.4959796620533 0 1 1 1 1 0 1 0 -1
"799" 14.5117850741372 80.6398455519229 25.4826044663787 0 1 0 0 0 0 0 1 -1
"800" 36.0859993379563 85.4484799783677 76.0704373009503 1 1 1 1 1 0 0 0 -1
"801" 32.6744486112148 55.0890192156658 69.3848422029987 0 1 1 1 0 0 1 0 -1
"802" 73.696496640332 60.4669209336862 26.6742378007621 1 1 1 0 1 0 0 0 -1
"803" 45.1860209694132 76.8511698814109 69.4854355882853 0 1 0 1 0 1 1 1 -1
"804" 7.74137687403709 22.409368539229 31.0603288700804 1 1 1 0 0 1 0 1 -1
"805" 82.8142408048734 9.44426292553544 51.2186326552182 0 0 1 1 0 0 1 0 -1
"806" 64.1005234792829 50.3510204376653 9.9906642222777 1 0 0 0 0 1 0 0 -1
"807" 87.6748118782416 26.5249639283866 9.81832295656204 1 0 0 1 1 1 0 1 -1
"808" 34.8214803263545 65.249868738465 41.9014745857567 1 0 1 1 0 0 1 0 -1
"809" 6.25295976642519 26.1667416198179 36.0708139371127 0 0 0 1 0 0 0 1 -1
"810" 32.3839449090883 85.7323204865679 10.2709514088929 1 1 1 1 0 1 1 0 -1
"811" 87.0091418735683 9.34428828768432 61.0044644447044 0 1 1 1 0 0 1 1 -1
"812" 42.1420693164691 47.0871736994013 55.2308060927317 0 0 1 1 1 1 0 1 -1
"813" 43.5194650432095 35.8730078907683 1.94434628356248 1 1 0 0 1 1 0 1 -1
"814" 43.1372934486717 67.8218505112454 71.6396058443934 1 0 1 0 0 1 0 0 -1
"815" 57.1031840983778 7.3524504667148 22.6590259000659 1 0 1 0 1 1 1 1 -1
"816" 62.1905622538179 48.5833796672523 42.4636005889624 0 0 1 0 1 0 1 0 -1
"817" 75.8249804843217 61.6425598040223 39.1250693704933 0 1 0 1 1 1 1 0 -1
"818" 9.14329760707915 60.2388901636004 16.1391853820533 0 0 1 1 0 0 1 1 -1
"819" 98.0996791971847 60.4019815567881 79.6082695946097 1 0 0 0 0 0 0 1 -1
"820" 89.426276856102 80.6638435227796 64.0229245880619 0 1 0 1 1 0 1 1 -1
"821" 39.0415756963193 45.8643459016457 15.9683395409957 0 0 0 1 0 0 0 1 -1
"822" 80.8628137456253 62.9075376549736 52.3015400161967 0 1 0 0 0 1 1 0 -1
"823" 67.61580996681 87.8182287327945 23.8295002607629 1 1 1 1 0 0 0 0 -1
"824" 69.4277967792004 33.3029989153147 91.3946559419855 1 1 0 1 0 0 0 1 -1
"825" 84.2995730228722 46.7947143362835 87.8803433384746 1 0 0 0 0 1 1 1 -1
"826" 23.5853369813412 70.7940722582862 49.6082423953339 0 1 1 0 1 1 0 1 -1
"827" 71.6612504329532 9.84961781650782 66.2976834923029 0 0 0 1 1 1 1 1 -1
"828" 54.7349458560348 32.7429629163817 98.4111753059551 1 0 1 1 0 1 1 1 -1
"829" 9.8659144481644 15.6891104765236 27.0168754737824 0 0 0 0 0 0 0 1 -1
"830" 69.5011609001085 71.3821718469262 58.6371576646343 0 0 1 0 1 0 1 1 -1
"831" 20.3680917387828 24.4565203087404 18.8192470930517 0 1 0 1 1 0 0 1 -1
"832" 23.4110458521172 31.2962690833956 89.5913800923154 0 1 0 0 1 1 1 0 -1
"833" 87.548753619194 21.7688260832801 79.4230598257855 1 1 0 0 0 0 1 0 -1
"834" 20.711674564518 12.7334729302675 9.38592746388167 0 0 0 0 1 1 0 1 -1
"835" 78.1377008883283 2.86578850354999 51.3316202210262 1 1 0 1 0 0 0 0 -1
"836" 60.4522790759802 97.8338048094884 56.9569077575579 0 0 1 0 1 1 1 1 -1
"837" 43.7516156351194 75.0609691953287 77.1856979001313 0 0 0 0 1 0 1 0 -1
"838" 79.7468452947214 57.0013975026086 65.7698513008654 1 1 1 0 0 0 1 0 -1
"839" 67.5201448146254 72.7415482979268 65.7412940869108 0 0 0 0 0 1 1 0 -1
"840" 26.1252377182245 64.9616479873657 69.1699192626402 1 0 0 0 0 0 0 0 -1
"841" 18.9598391531035 68.4412344591692 27.6000116253272 0 0 0 0 0 1 0 1 -1
"842" 57.7312652720138 95.2126934193075 12.6717456616461 1 0 0 0 1 1 1 1 -1
"843" 69.8135348269716 94.9299634667113 92.8802299080417 1 0 0 1 0 1 1 1 -1
"844" 2.31671468354762 14.5163627108559 18.5155010549352 0 0 0 0 0 0 1 1 -1
"845" 55.7327059097588 17.6629861351103 60.5272961314768 1 0 0 0 0 0 1 0 -1
"846" 65.7564872642979 44.2457125056535 66.2906347541139 1 0 1 1 0 1 0 1 -1
"847" 45.7239442737773 25.3604059107602 53.1695023179054 0 0 0 0 1 0 1 0 -1
"848" 39.6222062874585 29.0280597051606 99.7566544450819 1 0 0 0 1 1 1 0 -1
"849" 30.3107212297618 94.7788307908922 19.4140664767474 0 0 1 1 0 1 1 1 -1
"850" 36.0562931047752 82.1372646838427 63.0855676485226 1 1 0 1 1 0 1 0 -1
"851" 52.2172414232045 98.0912144761533 61.8139107013121 1 1 0 1 0 0 0 0 -1
"852" 47.7122092153877 66.8200578307733 42.0572230359539 1 0 1 1 1 0 0 0 -1
"853" 54.3357258895412 7.79618716333061 96.4724423829466 0 0 1 1 0 0 0 1 -1
"854" 57.084524887614 12.4235576484352 8.91587717924267 0 0 1 0 0 1 1 0 -1
"855" 38.0049250554293 12.445260421373 5.58277086820453 0 0 1 1 1 1 0 0 -1
"856" 56.1706700595096 12.0964387897402 72.8499382035807 0 0 1 0 1 1 1 0 -1
"857" 46.5936002321541 64.0320707345381 89.8313645040616 1 1 1 1 1 0 0 1 -1
"858" 12.928318278864 57.0815797196701 56.3071908429265 0 1 0 1 1 1 1 0 -1
"859" 58.9862334309146 13.4589872322977 15.408941777423 0 1 0 0 0 0 1 0 -1
"860" 34.7860815003514 59.6863914048299 17.2513724770397 1 1 1 1 0 1 1 1 -1
"861" 60.6898287078366 67.4390183994547 32.2485478594899 0 1 1 0 1 1 1 0 -1
"862" 92.5736967939883 45.030062017031 48.2829204527661 1 1 1 1 1 1 1 0 -1
"863" 27.4582698009908 68.6701864236966 83.9212762890384 1 0 1 0 1 0 0 0 -1
"864" 30.6636258261278 8.31016954034567 77.9689208837226 0 0 1 1 1 0 0 1 -1
"865" 21.7004942242056 67.7288512000814 52.5215178262442 1 0 0 0 1 0 1 0 -1
"866" 60.1055836770684 16.6250209324062 16.0100537352264 0 0 1 0 0 1 0 0 -1
"867" 49.2410754784942 79.4036882696673 41.2593186600134 1 0 0 1 0 0 0 1 -1
"868" 30.4991387529299 56.0146146221086 83.1703316187486 1 1 0 0 0 1 1 0 -1
"869" 22.9564912151545 30.6620671181008 7.02818885911256 0 0 1 1 1 0 0 0 -1
"870" 19.8645091615617 31.6119702532887 26.4397991122678 0 1 1 0 1 0 0 1 -1
"871" 70.202707243152 40.6956293620169 13.7659596279263 0 0 0 0 0 0 1 1 -1
"872" 24.260695069097 58.7371428729966 98.1956446077675 1 0 1 1 0 1 0 0 -1
"873" 55.7210324797779 78.4944592742249 91.5331139694899 1 0 1 1 1 1 1 0 -1
"874" 29.0805271361023 53.0493570491672 74.3424714310095 0 0 0 0 1 1 1 1 -1
"875" 42.0034309849143 59.1731040971354 55.3312865784392 1 0 1 1 0 1 1 0 -1
"876" 80.874458886683 92.9738321807235 20.2289950568229 1 1 1 0 0 0 1 0 -1
"877" 46.7173173557967 63.5685219662264 60.2331636939198 1 1 1 1 0 1 1 0 -1
"878" 3.05659859441221 19.4756752345711 29.0396853582934 1 1 1 1 1 1 0 1 -1
"879" 56.3943950459361 41.3726735860109 22.8506637969986 1 1 0 1 0 0 0 1 -1
"880" 34.5555671257898 79.6926283743232 93.0835453793406 0 1 1 0 0 1 1 1 -1
"881" 41.232628445141 42.9733223747462 72.4793905392289 1 0 0 1 0 1 0 1 -1
"882" 68.8433526316658 83.0611795652658 38.8846318004653 1 0 0 1 0 0 1 1 -1
"883" 42.007145867683 70.8898797631264 19.1093676257879 1 1 0 1 0 1 0 1 -1
"884" 30.9675103751943 79.5167724834755 7.85719030536711 0 0 0 0 0 1 0 1 -1
"885" 14.5183900604025 4.4113407144323 20.4382501542568 1 0 1 1 0 0 1 1 -1
"886" 60.7854431727901 67.9264397127554 69.5417277514935 0 0 0 0 1 1 1 1 -1
"887" 20.8457781933248 74.8643740545958 20.539795444347 0 1 1 1 1 0 0 1 -1
"888" 68.896237295121 29.8678518040106 58.111726352945 1 0 1 0 1 0 0 0 -1
"889" 37.4488018918782 71.9516891986132 67.9057288216427 1 0 0 0 1 1 0 0 -1
"890" 85.3968240320683 11.7817247286439 29.0541991125792 0 0 1 1 0 1 1 0 -1
"891" 37.8035747911781 35.4573376942426 86.0396199394017 1 0 1 1 1 0 0 0 -1
"892" 73.8312345929444 70.3987138345838 12.3677218798548 0 0 1 0 1 0 1 1 -1
"893" 30.2785366773605 13.7844397453591 91.3405082887039 0 0 1 1 1 1 1 1 -1
"894" 89.9484706809744 6.42385776154697 4.33279382996261 0 1 0 1 0 1 1 1 -1
"895" 43.4686484280974 11.9858648860827 23.5370638547465 1 0 0 0 1 0 1 0 -1
"896" 9.43612407427281 34.0713747544214 62.1667329920456 0 0 1 0 1 1 0 0 -1
"897" 80.56353807915 96.9432429643348 79.9338330514729 0 0 1 1 0 0 1 0 -1
"898" 33.5128573002294 22.7258910657838 82.3572722263634 1 0 1 1 1 0 0 0 -1
"899" 43.5592148685828 0.370197370648384 63.8619260396808 1 0 0 0 1 1 1 0 -1
"900" 20 50 50 1 0 0 1 1 0 1 0 -1
"901" 20.7612842873633 50.7408461689139 43.799089115908 1 0 0 1 1 0 1 0 900
"902" 21.2011225273284 44.0861564892166 48.6633395246678 1 0 0 1 1 0 1 0 901
"903" 20.1349972691847 50.6968202070423 53.0076813508783 1 0 0 1 1 0 1 0 900
"904" 20.932886437517 55.7412921184834 49.6386818471334 1 0 0 1 1 1 1 0 903
"905" 20.3150029859971 52.4116091365217 48.2741361904765 1 0 0 1 1 0 1 0 900
"906" 20.5110432971269 51.0618310472155 50.7440269779812 1 0 0 1 1 0 1 0 905
"907" 20.6044108726897 51.9202563615215 50.9573996313569 1 0 0 1 1 0 1 0 906
"908" 21.236639960543 55.9068396391005 56.6654872922935 1 0 0 1 1 0 1 0 907
"909" 20.6576411095448 50.9698981484865 48.3037174148073 1 0 0 1 1 0 1 0 905
"910" 20.9772768102121 52.1269990090464 50.7260165736749 1 0 0 1 1 0 1 0 909
"911" 21.0528286794136 45.288522893139 53.6508800056666 1 0 0 0 0 0 1 0 910
"912" 21.037058592648 53.1574264685276 56.4234483756101 1 0 0 1 1 0 1 0 907
"913" 21.2679096963257 55.5690364818241 45.0494801797728 1 0 0 1 1 0 1 0 910
"914" 21.4142046135385 54.3084328689959 42.0852972289707 1 0 0 1 1 0 1 0 913
"915" 22.5756554258357 51.9648199282569 40.686425949057 1 0 0 1 1 0 1 0 913
"916" 21.6557627487718 52.7946072307304 40.9421945376359 1 0 0 1 1 0 1 0 913
"917" 22.0171872644259 49.554948461282 35.3006991066609 1 0 0 1 1 1 1 0 916
"918" 22.2838971336878 45.6220627044984 34.844671351482 1 0 0 1 1 1 1 0 917
"919" 22.3736075373405 45.9161910173146 35.5556700800521 1 0 0 1 1 1 1 0 917
"920" 22.5814730766531 55.634306053722 43.1176683783543 1 0 0 1 1 0 1 0 916
"921" 22.8780993425123 63.1043528808957 41.0803590762201 1 0 0 1 1 0 1 0 920
"922" 23.5055836217103 59.6700285275378 34.9735080243341 1 0 0 1 1 0 1 0 921
"923" 23.7785120156009 63.2153386983018 30.4881528576658 0 0 1 1 1 0 1 0 921
"924" 23.8608700577282 64.9454222902147 32.5449828325982 0 0 1 1 1 0 1 0 923
"925" 24.1890514707305 69.7418580617093 38.5913959718038 0 0 1 0 1 0 1 0 924
"926" 26.8240082728039 65.0167929868533 32.927922996183 0 0 1 1 1 0 1 0 924
"927" 26.9790736740284 65.7076721766966 23.5000792246748 0 0 1 1 1 0 1 0 926
"928" 27.5847574937553 66.9266406652357 36.0052565069955 0 0 1 1 1 0 1 0 926
"929" 27.5872977403259 70.2722669725156 25.3402210050082 0 0 1 1 1 0 1 0 928
"930" 28.4833578606112 69.6403954195904 36.9891866274312 0 0 1 1 1 0 1 0 928
"931" 31.3864213886829 70.77582856328 36.4068368914291 0 0 1 0 1 0 1 0 930
"932" 27.0377083572476 74.8855614081474 20.8956223887945 0 0 1 1 1 0 1 0 927
"933" 27.6795293351342 74.4339552575083 18.6860410214744 0 0 1 1 1 0 1 0 932
"934" 32.0736196955614 72.1721556166612 36.8687455655472 0 0 1 0 1 0 1 0 931
"935" 32.0772192573123 68.902941897809 42.608745213043 0 0 1 0 1 0 1 0 934
"936" 34.9201028365772 64.4426597311955 38.4640481443662 0 1 1 1 0 0 1 0 935
"937" 32.1351879687928 71.0213928216478 39.7970925173428 0 0 1 0 1 0 1 0 935
"938" 32.4112212014798 76.4684943779011 42.6972033933836 0 0 1 0 1 0 1 0 937
"939" 32.3799191305362 70.3961047095988 41.4131247453941 0 0 1 0 1 0 1 0 937
"940" 33.0519514187908 71.9721231011894 42.101739203872 1 0 1 0 1 0 1 0 939
"941" 33.1221434324252 72.917000056484 41.3764272638718 1 0 1 0 1 0 1 0 940
"942" 34.7867885193151 71.9461145278751 40.8629057818479 1 0 1 0 1 0 1 0 941
"943" 35.1699757020074 76.0044211313348 37.6242641417094 1 1 1 0 1 0 1 0 942
"944" 35.6280733892868 76.0829188712242 38.3617518685505 1 1 1 0 1 0 1 0 943
"945" 33.4138639074954 64.7557069322379 44.082852968324 1 0 1 0 0 0 1 0 941
"946" 35.1109467997045 76.4359083124279 32.8226040574168 1 0 1 0 1 0 1 0 942
"947" 36.253114591318 80.4663112500045 31.7906570762703 1 1 1 0 1 0 1 0 943
"948" 33.5545600905752 63.5993651342348 44.2032234510976 1 0 1 0 0 0 1 0 945
"949" 33.727297635909 68.5642377370846 46.2412192576415 1 0 1 0 0 0 1 0 948
"950" 34.5851284361736 72.6170784005848 48.2584549725961 1 1 1 0 1 0 1 0 949
"951" 34.9081433118147 74.5259823589846 44.4116612574475 1 1 1 0 1 0 1 0 950
"952" 35.4601938363618 74.4129667143479 48.1257919867067 1 1 1 0 1 0 1 0 951
"953" 35.6782139363105 74.4879415571241 43.8662282165623 1 1 1 1 1 0 0 0 951
"954" 35.8836520179512 80.5878371812929 47.3597064761426 1 1 1 1 1 0 0 0 953
"955" 36.5061393332366 88.7974235574447 42.832900417399 1 1 1 1 1 0 0 0 954
"956" 35.4722507840854 66.3431265440554 43.7576116228497 0 1 1 0 1 0 1 0 952
"957" 36.9509427251283 76.7979345314961 49.5320852803105 1 0 1 1 1 0 0 0 954
"958" 37.2563535787153 78.4469253547619 49.0791635340218 1 0 1 1 1 0 0 1 957
"959" 37.6800832419434 84.4459616812201 49.7446356594639 0 0 1 1 1 0 0 1 958
"960" 38.4903887227467 79.0795549808886 43.8634308805403 0 0 1 1 1 0 0 1 959
"961" 38.5431943481146 81.848379458924 40.2568386511113 0 0 1 1 1 0 1 1 960
"962" 38.544178214522 74.2792846482841 39.2629168031904 0 0 1 1 1 0 0 1 960
"963" 39.0685861317084 77.76024934911 40.0448850466269 0 0 1 1 1 0 0 0 960
"964" 38.9215427930976 85.9268246573278 44.6908345360929 0 0 1 1 0 0 0 1 960
"965" 39.7147954871311 73.6683717392914 43.7605296169507 0 0 1 0 1 0 0 0 963
"966" 39.2168434539853 86.683014254982 45.9652931427933 0 0 0 1 0 0 0 1 964
"967" 39.8611510384661 91.4001112810394 54.4747101793993 0 0 0 0 0 1 0 1 966
"968" 40.9550849674031 93.2479237602432 50.3950808346584 0 0 0 0 1 1 0 1 967
"969" 39.3593785726043 80.8135668836967 46.3000959716432 0 1 0 1 0 0 0 1 966
"970" 39.4118360311213 80.4239442265205 60.9218569005252 0 1 0 1 0 0 0 0 969
"971" 39.8188025161834 83.8600782887894 59.5088106827607 0 1 0 1 0 0 0 0 970
"972" 39.6158742658372 83.8666656251613 43.0865823888757 0 1 0 1 0 0 0 1 969
"973" 39.8615368898536 86.7555748339401 41.9505008193032 0 1 0 1 0 0 0 1 972
"974" 39.5393416639111 84.3166750156373 59.7775541670943 0 1 0 1 0 0 0 0 970
"975" 39.6119833528502 80.2970093569838 62.0424176385593 0 1 0 1 0 0 0 0 974
"976" 39.9417016654262 79.929558297296 44.9524187759861 1 1 0 1 0 0 0 1 969
"977" 39.8463039651724 83.4694415466768 63.6108445166808 0 1 0 1 0 0 1 0 971
"978" 42.0562461258502 80.8577565544013 46.701631434803 1 1 1 1 0 0 0 1 976
"979" 39.5758938073444 83.7332124130707 61.844798044793 0 1 0 1 0 0 0 0 974
"980" 42.0849980330218 82.1848834153302 51.8049239338603 1 1 1 1 0 0 0 1 978
"981" 42.4949645409274 75.1555191496101 49.9450450899622 1 1 0 1 0 0 0 1 980
"982" 40.1730889217982 82.3603065247784 55.1949850691426 0 1 0 1 0 0 0 1 979
"983" 39.8781476503208 81.1611407499689 65.2590655135249 0 1 0 1 0 1 0 0 979
"984" 40.0331859735983 85.1229826050815 58.7197858532779 0 1 1 1 0 1 0 0 983
"985" 44.2548440421507 73.4046295538472 43.7561323679568 1 1 0 0 0 0 0 1 981
"986" 40.2727466526653 91.8227558334758 55.4062040784245 0 1 1 1 0 1 0 0 984
"987" 40.9354618850887 87.207798220329 51.9630179514355 0 1 1 1 0 1 0 0 984
"988" 40.4191284569974 88.0390006961883 56.3768366221285 0 1 1 1 0 1 1 0 984
"989" 41.3266151613831 81.8925344313043 59.3832011883187 0 1 1 0 0 1 1 0 988
"990" 41.4432386738523 75.594718858171 59.1755632931437 0 1 1 0 0 0 1 0 989
"991" 42.146970137101 84.7525178798754 56.6453218644272 0 1 0 0 0 0 1 0 989
"992" 40.6387011872606 93.3787832104804 60.3600870042329 0 1 0 1 0 1 0 0 986
"993" 40.900405286858 88.9146903116218 66.4736412757693 0 1 0 1 0 1 0 0 992
"994" 41.6756661823066 93.3508536679607 64.3599313746532 0 1 0 1 0 1 0 0 993
"995" 40.9098818387485 95.1602210812493 59.6486924830156 0 0 0 1 0 1 0 0 993
"996" 41.3326105690931 0.766491856400506 60.466585360086 0 0 0 1 0 1 0 0 995
"997" 41.4617755635546 2.71094471292377 57.0977259262347 0 0 1 0 0 0 0 1 996
"998" 41.7446762522587 1.14902457405927 51.3377980673143 0 0 1 0 0 0 0 1 997
"999" 42.270318345043 1.5654746486025 52.0079156088538 0 0 1 0 1 1 0 1 998
"1000" 41.8469872496716 2.61691688788025 53.4523478634097 0 0 0 0 0 0 0 1 997
